# Supplementary material for: Valorization of Caragana korshinskii Kom. using cooperative Aspergillus oryzae and Saccharomyces cerevisiae to produce fermented feed protein
Source: Bioresour Bioprocess. 2025 Nov 5;12(1):128. doi: 10.1186/s40643-025-00968-4 (PMC12589731; doi:10.1186/s40643-025-00968-4)
Supplement: Supplementary file 1 — Supplementary Material 1 [file 40643_2025_968_MOESM1_ESM.xlsx]

## Sheet: Sheet1
Total identificition proteins
Protein	Description	Gene	CK_1	CK_2	CK_3	Sce_1	Sce_2	Sce_3	Aor_1	Aor_2	Aor_3	MixF_1	MIXF_2	MIXF_3
A0A024BK76	feruloyl esterase	faeA	0	0	0	0	0	0	182716	332340	354702	311207	780565	226390
A0A0A8JC16	Protein SPT3	sptC	0	0	0	0	0	0	0	0	27914.1	23677.7	0	0
A0A0D3RVH8	Translation elongation factor 1_alpha (Fragment)	tef_1_alpha	0	0	0	0	0	0	156655	76403.6	33761.1	94970.4	0	87816.6
A0A0F7R830	Hydrophobin	hypD	0	0	0	0	0	0	32859.7	21526	33710.5	52273.3	330092	2576.94
A0A0H5BJN0	AsorizinA	oeiA	0	0	0	0	0	0	0	24528.5	31198.8	37047.1	244998	44668.1
A0A142F4W8	Beta_tubulin (Fragment)	_	0	0	0	0	0	0	25229.2	0	10676	33094.4	106841	10733.5
A0A172PYW7	Superoxide dismutase [Cu_Zn] OtherID_Q877B5_gene_sodC	DSSE_S2	0	0	0	0	0	0	1.62444e+07	1.20237e+07	8.20737e+06	1.16675e+07	1.61498e+07	8.12328e+06
A0A1S9D3V2	AAA ATPase central domain protein OtherID_I8TUB8_gene_Ao3042_05990 OtherID_Q2PIZ0_gene_AO090206000004	OAory_01021840	0	0	0	0	0	0	122600	125255	171251	169008	165698	147642
A0A1S9D3V4	Fatty acid hydroxylase	OAory_01021800	0	0	0	0	0	0	102640	126865	77748.2	90580.5	71155.7	71633.7
A0A1S9D3Y1	Rab GTPase interacting factor Golgi membrane protein_like protein OtherID_I8TUB1_gene_Ao3042_06007 OtherID_Q2PIX3_gene_AO090206000026	OAory_01022000	0	0	0	0	0	0	20455.8	0	33607.7	55588.1	107378	53756.9
A0A1S9D3Y6	protein_tyrosine_phosphatase	Aory04_000664700	0	0	0	0	0	0	47026.4	91138.4	13903	50486.2	73766.9	20432.6
A0A1S9D3Y9	Regulator of chromosome condensation RCC1	OAory_01021890	0	0	0	527205	0	0	655200	705937	769671	719184	670814	735256
A0A1S9D3Z0	Phosphoribosyltransferase OtherID_Q2PIW4_gene_AO090206000037	OAory_01022080	0	0	0	0	0	0	182461	243187	101115	279631	0	374054
A0A1S9D3Z2	GTP_binding protein	OAory_01022060	0	0	0	0	0	0	56803	75008.4	53642.3	56750.7	109053	72174.3
A0A1S9D3Z4	Ubiquitin_conjugating protein E2	OAory_01022020	0	0	0	0	0	0	35908.6	73988.5	32893.3	0	0	23992.3
A0A1S9D3Z5	Holocytochrome c_type synthase OtherID_I8IH12_gene_Ao3042_06011 OtherID_Q2PIW9_gene_AO090206000030	OAory_01022030	0	0	0	0	0	0	100341	122318	119681	76518.8	123223	102871
A0A1S9D3Z7	Ubiquitin fusion degradation protein UFD1 OtherID_I7ZZC8_gene_Ao3042_06006 OtherID_Q2PIX4_gene_AO090206000025	Aory04_000665500	0	0	0	0	0	0	35302.2	20718.8	52528.7	39300.8	75867.8	51003.4
A0A1S9D3Z8	Nuclear control of ATP synthase 2 OtherID_I8TTN6_gene_Ao3042_05988	OAory_01021810	0	0	0	0	0	0	82381.7	70053.2	98633.1	109670	117390	98693
A0A1S9D400	60S ribosomal protein L13 OtherID_I7ZZK8_gene_Ao3042_06025 OtherID_Q2PIV5_gene_AO090206000047	OAory_01022180	0	0	0	0	0	0	6.1408e+06	5.99307e+06	6.39412e+06	6.45635e+06	4.98173e+06	5.10372e+06
A0A1S9D401	Oxidoreductase_like protein	Aory04_000667200	0	0	0	0	0	0	198196	227028	111604	145731	73629.6	151824
A0A1S9D407	Unnamed protein product OtherID_I7ZZS5_gene_Ao3042_06040 OtherID_Q2PIU0_gene_AO090206000065	Aory04_001179800	0	0	0	0	0	0	82368.1	84839.2	49706.1	41652	94101	28963
A0A1S9D409	Nucleoporin interacting component Nup93_Nic96 OtherID_I8TTP7_gene_Ao3042_05997	OAory_01021910	0	537143	0	0	0	0	299641	356964	411358	335618	529150	323429
A0A1S9D410	Pre_mRNA_splicing factor OtherID_I8TUC8_gene_Ao3042_06035	OAory_01022280	0	0	0	0	0	0	113907	122222	143202	132204	231910	121343
A0A1S9D417	Surface antigen (D15) OtherID_Q2PIX2_gene_AO090206000027	OAory_01022010	0	0	0	0	0	0	514382	558661	633371	553307	621984	527784
A0A1S9D418	DUF1774_domain_containing protein	OAory_01022440	0	0	0	0	0	0	1.46085e+06	1.5879e+06	1.42999e+06	1.56669e+06	1.12471e+06	1.21187e+06
A0A1S9D421	Queuine tRNA_ribosyltransferase catalytic subunit 1 OtherID_Q2PIT8_gene_AO090206000067	OAory_01022360	0	0	0	0	0	0	154159	158670	135973	150446	222409	208129
A0A1S9D422	Histone deacetylase domain	Aory04_001179900	0	0	0	0	0	0	0	10797	0	11810.8	0	0
A0A1S9D423	THO complex, subunit THOC1	OAory_01022290	0	0	0	0	0	0	55529.9	56401.1	84582.3	83711.7	133759	65675.3
A0A1S9D425	Pyridoxal phosphate homeostasis protein	Aory04_001180000	0	0	0	0	0	0	212492	202844	215451	222038	226328	210090
A0A1S9D432	Inositol monophosphatase	Aory04_001305800	0	0	0	0	0	0	241449	199429	271102	241282	262803	239202
A0A1S9D436	Unnamed protein product OtherID_I8TUC2_gene_Ao3042_06028 OtherID_Q2PIV2_gene_AO090206000050	Aory04_000667800	0	0	0	0	0	0	55143.8	40264.4	35059.3	49093	49205.8	65943
A0A1S9D445	AP_2 complex subunit alpha OtherID_I8TTR8_gene_Ao3042_06038	OAory_01022310	0	0	0	0	0	1.57551e+06	71319.1	80469.2	85567.1	79831.9	132113	81212
A0A1S9D450	Methyltransferase type 11	Aory04_001108800	0	0	0	0	0	0	0	19712.7	30353.8	15980.6	0	0
A0A1S9D451	Holo_(Acyl_carrier_protein) synthase	OAory_01022600	0	0	0	0	0	0	4.48338e+06	5.09599e+06	1.84828e+06	4.5248e+06	87584.7	4.61016e+06
A0A1S9D452	Endoribonuclease L_PSP OtherID_I8TTU2_gene_Ao3042_06072 OtherID_Q2PIQ5_gene_AO090206000110	OAory_01022630	0	0	0	0	0	0	443275	522472	754932	684422	637105	445966
A0A1S9D453	histidinol_phosphatase	OAory_01022590	0	0	0	0	0	0	262667	253077	345695	305274	303528	300464
A0A1S9D454	Unnamed protein product	Aory04_001109400	0	0	0	0	0	0	171578	208443	60936.7	128040	0	116213
A0A1S9D478	Mitochondrial fission process protein 1 OtherID_Q2PIQ7_gene_AO090206000108 OtherID_I8TUF4_gene_Ao3042_06070	Aory04_001109500	0	0	0	0	0	0	209903	239212	250678	218862	396794	217901
A0A1S9D4A1	Actin cortical patch SUR7_pH_response regulator PalI	OAory_01095460	0	0	0	0	0	0	35572.1	68877.6	120154	82705.3	31001.7	59354.2
A0A1S9D4A5	NADH_ubiquinone oxidoreductase 21 kDa subunit OtherID_Q2PIY6_gene_AO090206000010	OAory_01021870	0	0	0	0	0	0	1.14929e+06	1.39287e+06	1.21068e+06	1.27064e+06	996947	1.43457e+06
A0A1S9D4C0	26S proteasome subunit P45 OtherID_I7ZZP2_gene_Ao3042_06004 OtherID_Q2PIX6_gene_AO090206000022	OAory_01021970	3.23498e+06	2398750	2.56633e+06	941049	1.0483e+06	982492	1.12675e+06	1.05323e+06	1.37996e+06	1.24412e+06	1.12797e+06	1.17171e+06
A0A1S9D4C9	Dolichol_phosphate mannosyltransferase subunit 3	OAory_01022070	0	0	0	0	0	0	95684.5	66150.2	105111	0	98774.2	101583
A0A1S9D4D3	Cation_transporting ATPase	OAory_01047940	0	867878	1.36684e+06	0	311416	0	73853.8	70470.1	78237.7	70535.9	93629.8	79302.1
A0A1S9D4D6	Mitochondrial import inner membrane translocase subunit	OAory_01048000	0	0	0	0	0	0	1.24455e+06	1.1487e+06	817753	1.03625e+06	689459	1.04228e+06
A0A1S9D4D7	Seryl_tRNA synthetase	OAory_01047920	0	0	0	0	0	0	1.5132e+06	1.44844e+06	1.54163e+06	1.49033e+06	1.77999e+06	1.76349e+06
A0A1S9D4E1	Dynamin family protein	OAory_01095690	0	0	0	0	0	0	23852.2	8806.21	56766.4	21368.7	12916	0
A0A1S9D4E4	Peptide chain release factor eRF_aRF subunit 1	OAory_01048040	1.50139e+06	1232180	1.21355e+06	589518	175797	323769	557271	565438	634548	623854	751858	679027
A0A1S9D4E5	Nikkomycin biosynthesis protein SanR OtherID_I7ZKF7_gene_Ao3042_11575 OtherID_Q2UTI9_gene_AO090009000714	OAory_01047890	0	0	0	0	0	0	2.08794e+06	1.97183e+06	2.04367e+06	2.17195e+06	2.58294e+06	2.38416e+06
A0A1S9D4E6	Phenylacetic acid degradation_related protein	OAory_01022270	0	0	0	0	0	0	137657	134893	246892	170368	317837	183798
A0A1S9D4E8	Small ribosomal subunit protein eS1 OtherID_Q2UTI8_gene_rps1	RPS1	0	0	0	0	255867	0	7.95663e+06	8.88796e+06	9.32884e+06	8.81892e+06	1.33246e+07	1.0194e+07
A0A1S9D4F0	Unnamed protein product OtherID_I8I781_gene_Ao3042_01289 OtherID_Q2UTL2_gene_AO090009000687	Aory04_001203100	0	0	0	0	0	0	75805.5	23338.8	82899.5	75407.6	70965.6	72801.2
A0A1S9D4F3	Inosine triphosphate pyrophosphatase	OAory_01047960	0	0	0	0	0	0	366439	440211	347283	429828	348580	527314
A0A1S9D4F4	Myosin head motor domain_containing protein	OAory_01047950	0	42234200	0	0	0	0	3.19081e+06	3.2928e+06	3.68565e+06	3.14704e+06	3.60081e+06	3.85398e+06
A0A1S9D4F5	non_specific serine_threonine protein kinase	OAory_01048200	0	0	0	0	0	0	153892	149720	184266	190148	155828	166110
A0A1S9D4F6	Aspartokinase OtherID_I8TE38_gene_Ao3042_11564 OtherID_Q2UTJ9_gene_AO090009000702	OAory_01047980	0	0	0	0	0	433413	83429.3	105097	123022	109006	106602	138407
A0A1S9D4F7	Homoserine kinase	OAory_01048140	0	0	0	0	0	0	267092	231326	258946	284295	231573	370737
A0A1S9D4F8	Unnamed protein product OtherID_Q2UTL4_gene_AO090009000685	Aory04_001202900	0	0	0	0	0	0	66895.3	86915.4	77263.2	52435.1	87333.8	30367.5
A0A1S9D4G3	Protein FYV10	OAory_01048080	0	0	0	0	0	0	43748.7	46393	43633.8	65340.1	37021	50580.7
A0A1S9D4G4	Derlin	OAory_01048060	0	0	0	0	0	0	62159.7	41562.6	74433	70380.4	84437.1	59891.3
A0A1S9D4G5	Histone_lysine N_methyltransferase, H3 lysine_36 specific	OAory_01048300	0	0	0	0	0	0	33002.4	0	27734.3	10494.6	26018.8	27822.5
A0A1S9D4G8	glycine__tRNA ligase	OAory_01048220	0	0	0	509642	722289	612595	1.15397e+06	1.11533e+06	1.28862e+06	1.1798e+06	1.0971e+06	1.28795e+06
A0A1S9D4H0	Adenylate kinase isoenzyme 6 homolog	OAory_01047970	0	0	0	0	0	0	90670.5	113073	87990.9	129731	75545.6	144355
A0A1S9D4H3	Tetratricopeptide TPR_2 repeat_containing protein	OAory_01048180	0	17623500	0	0	0	7.53822e+06	190060	204805	239614	208932	274051	209534
A0A1S9D4H4	Major facilitator superfamily MFS_1	OAory_01048400	0	0	0	0	0	0	86391.5	31291.5	193072	20250.6	185547	0
A0A1S9D4H7	H_ACA ribonucleoprotein complex subunit CBF5 OtherID_Q2UTK8_gene_AO090009000691	OAory_01048070	924253	815281	0	345642	944416	686485	423021	538015	626542	525372	740099	716908
A0A1S9D4I2	Protein kinase	OAory_01048290	0	0	0	0	0	0	90408.5	61120.3	89834.6	91849.3	91485	70848.5
A0A1S9D4I3	Chromatin_remodeling ATPase INO80 OtherID_I7ZLA7_gene_Ao3042_01243	OAory_01048500	0	0	0	935528	996626	0	114517	112834	111095	130291	116936	115900
A0A1S9D4I4	Trafficking protein particle complex subunit OtherID_I8I701_gene_Ao3042_01268	OAory_01048280	0	0	0	0	0	0	43914.5	76113	25941.6	60103	130928	31773.1
A0A1S9D4I6	BAR domain_containing protein	OAory_01048250	0	0	0	0	0	0	488354	457654	430958	479401	406121	505037
A0A1S9D4I7	Uncharacterized protein	OAory_01048440	0	0	0	0	0	0	20679.9	26298.5	24704.6	21051.3	0	19146.3
A0A1S9D4I8	Elongator complex protein 3 OtherID_Q2UTQ0_gene_AO090009000643	OAory_01048420	0	0	0	0	61494.7	96505.4	78778.1	78428.6	111157	132793	149313	117126
A0A1S9D4I9	non_specific serine_threonine protein kinase	Aory04_001260100	0	0	0	0	0	0	108638	156956	134241	142001	141424	128280
A0A1S9D4J4	UBA_THIF_type NAD_FAD binding protein	OAory_01048380	0	0	0	0	0	0	124498	110742	91395.2	120892	47989	138000
A0A1S9D4J5	Histone chaperone domain_containing protein OtherID_I8I7B6_gene_Ao3042_01269 OtherID_Q2UTN2_gene_AO090009000665	OAory_01048270	0	0	0	0	0	0	4.71263e+06	6.35209e+06	2.42031e+06	1.71322e+06	1.56953e+06	942429
A0A1S9D4J6	ABC transporter transmembrane region OtherID_I8TFD2_gene_Ao3042_01259 OtherID_Q2UTP2_gene_AO090009000651	OAory_01048350	0	0	0	0	0	164338	94877.8	104329	149717	122101	129348	129080
A0A1S9D4J9	RNA polymerase I associated factor, A49_like	OAory_01048520	0	0	0	0	0	0	65841.2	64257.3	59110.7	56338.5	139862	92131.1
A0A1S9D4K3	Amino acid permease	OAory_01048480	0	0	0	0	0	0	0	0	0	20717.6	0	17942.3
A0A1S9D4K6	Transcription factor, STE_like OtherID_I7ZL89_gene_Ao3042_01249 OtherID_Q2UTQ3_gene_AO090009000638	OAory_01048450	0	0	0	0	0	0	25612.5	0	31306.2	21100.7	0	25176.4
A0A1S9D4K7	Ribosomal protein L2, C_terminal	OAory_01048590	0	0	0	2.82804e+06	5.05383e+06	4.41238e+06	5.05824e+06	4.90059e+06	4.8193e+06	4.99491e+06	5.34546e+06	3.46196e+06
A0A1S9D4K8	mitogen_activated protein kinase kinase kinase OtherID_I8TFQ7_gene_Ao3042_01227	OAory_01048640	0	0	0	0	0	0	38759.7	64164.9	38212	39674.6	17473.4	30521
A0A1S9D4K9	Uncharacterized protein OtherID_I7ZZL8_gene_Ao3042_06001 OtherID_Q2PIX9_gene_AO090206000018	OAory_01021950	0	0	0	0	0	0	213033	249153	245992	223113	245527	139654
A0A1S9D4L3	Sodium_hydrogen exchanger OtherID_I8TG18_gene_Ao3042_01247	OAory_01048470	0	0	0	0	0	0	4065.45	18816.1	5434.71	0	21683.8	9826
A0A1S9D4L4	P_type Na(+) transporter	Aory04_000528100	0	0	0	0	0	0	0	0	0	0	47287.4	0
A0A1S9D4M3	BAR domain_containing protein	OAory_01048570	0	0	0	0	0	0	135412	126360	126048	135840	71981.9	133416
A0A1S9D4M7	SNF2_related protein	OAory_01048560	0	0	0	0	0	0	3.68189e+06	3.98457e+06	4.51811e+06	3.83328e+06	3.21178e+06	3.67622e+06
A0A1S9D4N0	Acyl_CoA dehydrogenase domain_containing protein	OAory_01048750	0	0	0	0	0	0	3.59673e+06	3.28699e+06	3.92722e+06	3.98682e+06	3.07128e+06	3.48129e+06
A0A1S9D4N3	ubiquitinyl hydrolase 1	OAory_01048660	0	0	0	0	0	0	89017.9	107685	109217	123459	43630.8	74520.4
A0A1S9D4N5	Peptidase M20 domain_containing protein 2 OtherID_Q2UTU1_gene_AO090009000593	OAory_01048780	0	0	0	0	0	0	50905.6	0	8764.61	21089	34605.7	36885.9
A0A1S9D4N7	FAD_NAD(P)_binding domain_containing protein	OAory_01048890	0	0	0	0	0	0	47711.1	23052.4	40577.8	105263	0	20978
A0A1S9D4P0	FAD dependent oxidoreductase OtherID_Q2UTU6_gene_AO090009000588	OAory_01048850	0	0	0	0	0	0	169216	169547	156273	183605	79297.4	195621
A0A1S9D4P5	ABC transporter related protein OtherID_Q2UTW2_gene_AO090009000567	OAory_01048990	0	0	0	0	185983	0	137031	173148	201131	156893	291652	233498
A0A1S9D4P6	thymidylate synthase OtherID_Q2PIT9_gene_AO090206000066	Aory04_001179700	0	0	0	0	0	0	137548	143878	131426	145039	190684	217065
A0A1S9D4Q0	AMP_dependent synthetase and ligase OtherID_Q2UTU9_gene_AO090009000582	OAory_01048880	0	0	0	0	0	0	328328	376787	520705	412509	512638	363725
A0A1S9D4R2	Carboxylic ester hydrolase	OAory_01049190	0	0	0	0	0	0	72138.1	69311.3	41377.4	28012.5	58326.1	41774
A0A1S9D4R3	Oxidoreductase domain protein OtherID_Q2UTY9_gene_AO090009000535	Aory04_000607700	0	0	0	0	0	0	47354.1	16707.4	41850.1	20936.9	196100	64237.8
A0A1S9D4R6	O_methyltransferase family 2	OAory_01049050	0	0	0	0	0	0	27063.4	31051.5	17110.5	30356.2	0	22229.3
A0A1S9D4S5	Malate synthase OtherID_I7ZKX0_gene_Ao3042_01181 OtherID_Q2UTX2_gene_AO090009000557	OAory_01049080	0	0	0	5.40285e+06	2.83549e+06	3.77161e+06	935212	967348	1.14916e+06	1.18845e+06	1.85805e+06	1.43406e+06
A0A1S9D4S6	Protein kinase	OAory_01047930	0	0	0	0	0	0	14851	39823	26465.3	34361.5	0	47891.8
A0A1S9D4S8	Glutamine synthetase OtherID_Q2UTX1_gene_AO090009000558	OAory_01049070	0	0	0	0	0	0	83961.3	91834.8	121222	103677	187215	84208.3
A0A1S9D4S9	Uncharacterized protein	OAory_01049150	0	0	0	0	0	0	116613	118110	60052.9	88148.9	159211	243128
A0A1S9D4U0	Ribosomal protein L13 OtherID_I8TFP9_gene_Ao3042_01125 OtherID_Q2UU26_gene_AO090009000485	OAory_01049600	0	206955	0	3.53254e+06	7.63623e+06	5.06712e+06	6.85346e+06	8.17813e+06	8.05925e+06	7.90433e+06	6.2075e+06	8.88243e+06
A0A1S9D4U2	AP_1 complex subunit gamma OtherID_I8TEV4_gene_Ao3042_01121	OAory_01049640	0	0	0	0	0	0	373130	445265	426874	471799	489326	511776
A0A1S9D4U3	AMP_dependent synthetase and ligase OtherID_I8I703_gene_Ao3042_01126 OtherID_Q2UU25_gene_AO090009000486	OAory_01049590	0	0	0	0	0	0	240594	257890	263277	278447	131733	297916
A0A1S9D4U6	Unnamed protein product	Aory04_001078800	0	0	0	0	0	0	44728.3	30052.6	33721.8	43252.4	60836.5	66622.7
A0A1S9D4U9	Short_chain dehydrogenase_reductase SDR OtherID_I8I791_gene_Ao3042_01183 OtherID_Q2UTX0_gene_AO090009000559	OAory_01049060	0	0	0	0	0	0	991770	1.00701e+06	910294	1.12848e+06	812585	994089
A0A1S9D4V4	Unnamed protein product	Aory04_001164200	0	0	0	0	0	0	231331	259601	298423	316243	373852	414925
A0A1S9D4V6	Zinc finger, RING_H2_type OtherID_I8TFU2_gene_Ao3042_01286 OtherID_Q2UTL5_gene_AO090009000684	OAory_01048130	0	0	0	0	0	0	364750	334705	314366	285915	255008	322956
A0A1S9D4X2	Uncharacterized protein	OAory_01050000	0	0	0	0	0	0	102574	72816.8	191315	109093	266722	142629
A0A1S9D4X3	UDP_N_acetylmuramate__L_alanine ligase	Aory04_001039300	0	0	0	0	0	68472.6	29685.1	31192.9	14843.5	15585.2	20959.2	38054.9
A0A1S9D4Y0	Peptide hydrolase	Aory04_001079400	0	0	0	3.28537e+06	0	0	542265	544168	649339	528804	811974	410972
A0A1S9D4Y2	Leucine_rich repeat cysteine_containing subtype OtherID_I7ZLJ7_gene_Ao3042_01127	OAory_01049580	0	0	0	0	0	0	0	0	0	31988.8	45744.8	44917.4
A0A1S9D4Y3	WD_40 repeat_containing protein	OAory_01050140	0	0	0	0	0	0	66868.1	80924.7	75292.4	84274.8	85812.6	111191
A0A1S9D4Y4	Nitrilase_cyanide hydratase and apolipoprotein N_acyltransferase	OAory_01050100	0	0	0	0	0	0	46573.8	29412.6	52180.9	68354.4	30986.6	40075.8
A0A1S9D4Y5	Ribonuclease II OtherID_I8I6Y2_gene_Ao3042_01075 OtherID_Q2UU76_gene_AO090009000426	OAory_01050090	0	0	0	0	900803	0	127841	126244	167075	129561	141725	153613
A0A1S9D4Y9	Mediator complex, subunit Med15	OAory_01049670	0	0	0	0	0	0	21887.2	11344.3	20631.3	33365.5	0	17032.5
A0A1S9D4Z2	L_carnitine dehydratase_bile acid_inducible protein F	OAory_01050240	0	0	0	0	0	0	186690	164781	211952	191393	247090	212352
A0A1S9D4Z3	dihydroxy_acid dehydratase OtherID_Q2UU88_gene_AO090009000414	OAory_01050200	0	0	0	0	0	0	1.40718e+06	1.25591e+06	1.32921e+06	1.30139e+06	2.12089e+06	1.46006e+06
A0A1S9D4Z7	Vacuolar sorting protein 9	OAory_01049850	0	0	0	0	0	0	187023	136476	143788	152650	170077	104448
A0A1S9D504	Major facilitator superfamily MFS_1 OtherID_I7ZKR6_gene_Ao3042_01240	OAory_01048530	0	0	0	0	0	0	43263.8	80358	92800.5	93897.9	110042	63071.8
A0A1S9D505	Pleckstrin domain protein OtherID_I8TFR3_gene_Ao3042_01054	OAory_01050290	0	0	0	0	0	0	72818.6	58760.4	73979.3	60433.3	127932	54957.4
A0A1S9D506	Uncharacterized protein	OAory_01049950	0	0	0	0	0	0	32512.1	35268.2	36580.3	16320.5	109344	24209.5
A0A1S9D513	Pleckstrin domain protein OtherID_Q2UU51_gene_AO090009000457	OAory_01049880	0	0	0	0	0	0	4.70459e+06	4.64668e+06	3.01803e+06	3.53129e+06	2.8923e+06	3.51078e+06
A0A1S9D514	ESCRT_II complex, vps25 subunit OtherID_I8TFR1_gene_Ao3042_01080 OtherID_Q2UU71_gene_AO090009000431	OAory_01050050	0	0	0	0	0	0	61560.7	57424.6	38211.9	58408.9	105643	27476.6
A0A1S9D516	DNA_RNA_binding domain, Est1_type	OAory_01048630	0	0	0	0	0	0	35072.4	38944.9	18849.8	0	38252.9	32941.6
A0A1S9D519	EEIG1_EHBP1 N_terminal domain OtherID_I8TEY7_gene_Ao3042_01027	OAory_01050540	0	0	0	0	0	0	0	0	37266.2	13036.3	77202.9	17183.8
A0A1S9D522	Ribosomal protein S3	OAory_01050500	3.11444e+06	4147320	2.13138e+06	2.70614e+06	1.304e+06	3.54238e+06	8.90905e+06	9.77246e+06	1.02306e+07	1.01082e+07	1.51884e+07	1.22501e+07
A0A1S9D524	phenylalanine__tRNA ligase OtherID_I8TFZ6_gene_Ao3042_01034	OAory_01050490	0	0	0	0	0	0	1.08525e+06	1.13543e+06	1.31008e+06	1.32529e+06	706415	1.52811e+06
A0A1S9D526	Peptidyl_prolyl cis_trans isomerase	OAory_01050320	0	0	0	0	0	0	365084	407035	248538	295749	190161	383953
A0A1S9D529	Major facilitator superfamily MFS_1 OtherID_Q2UU75_gene_AO090009000427	OAory_01050080	0	0	0	0	0	0	40617.5	23496.2	14276.6	28636.6	36318.7	55259.5
A0A1S9D530	Unnamed protein product OtherID_I8I6W4_gene_Ao3042_01022 OtherID_Q2UUC9_gene_AO090009000365	Aory04_001091100	0	0	0	0	0	0	38969.4	33248.6	58058.1	34984.3	78042.9	70869.9
A0A1S9D533	Splicing factor subunit	OAory_01050600	0	0	0	0	0	0	89025.6	52681.4	70156.3	104403	60739.4	115354
A0A1S9D534	Small GTP_binding protein domain_containing protein	OAory_01047910	0	0	0	0	0	0	180218	181254	237901	191152	225307	215342
A0A1S9D536	Small GTP_binding protein domain_containing protein	OAory_01050420	0	0	0	0	226085	0	241969	248851	248677	238293	216923	224693
A0A1S9D537	aldehyde dehydrogenase (NAD(+)) OtherID_Q2UU85_gene_AO090009000417	OAory_01050170	0	0	0	0	0	0	213315	221246	258923	219796	214148	208751
A0A1S9D538	Ankyrin repeat_containing domain_containing protein	OAory_01050350	0	0	0	0	0	0	65244.3	79310.5	54757.5	78139.1	59571.2	88524.8
A0A1S9D539	Phosphoesterase OtherID_Q2UU86_gene_AO090009000416	OAory_01050180	0	0	0	0	0	0	571125	986728	1.51007e+06	563294	2.04229e+06	435061
A0A1S9D540	Acyl_coenzyme A diphosphatase SCS3	SCS3	0	0	0	0	0	0	103825	117035	121373	116488	107014	112793
A0A1S9D541	Non_heme dioxygenase N_terminal domain	OAory_01049960	0	0	0	0	0	0	481431	414627	454880	441866	181960	478686
A0A1S9D542	TBP associated factor OtherID_I8TES3_gene_Ao3042_01009	OAory_01050740	0	0	0	0	0	0	448519	472580	558715	515776	571498	508302
A0A1S9D544	ADP_ATP translocase OtherID_I8I744_gene_Ao3042_01056 OtherID_Q2UU95_gene_AO090009000405	OAory_01050270	1.8502e+07	14570300	1.6508e+07	5.09064e+06	4.79582e+06	4.67211e+06	1.43325e+07	1.78799e+07	1.67196e+07	1.79965e+07	2.2094e+07	2.16573e+07
A0A1S9D547	AB hydrolase_1 domain_containing protein OtherID_I8TG51_gene_Ao3042_01038 OtherID_Q2UUB4_gene_AO090009000382	OAory_01050450	0	0	0	0	0	0	107062	113922	119924	135903	28822.7	180408
A0A1S9D549	tRNA (guanine_N(7)_)_methyltransferase OtherID_I7ZL76_gene_TRM8 OtherID_Q2UU72_gene_trm8	TRM8	0	0	0	0	0	0	68081.7	108119	141531	72260.3	127459	169913
A0A1S9D551	Delta(14)_sterol reductase OtherID_I8I6V3_gene_Ao3042_01020 OtherID_Q2UUD1_gene_AO090009000362	OAory_01050620	0	0	0	0	0	0	22785.3	49949.6	53455.5	0	62207.1	39677.5
A0A1S9D555	Tetratricopeptide TPR_2 repeat_containing protein OtherID_I7ZL50_gene_Ao3042_01005	OAory_01050800	0	0	0	0	0	0	220944	265801	263503	248001	351828	288911
A0A1S9D556	D_xylulose reductase OtherID_Q2UTV5_gene_AO090009000575	OAory_01048930	0	0	0	0	0	0	436826	344981	437365	442619	454166	462374
A0A1S9D562	Uncharacterized protein OtherID_I8TFY3_gene_Ao3042_01067	OAory_01050160	0	0	0	0	0	0	364652	558472	354557	146270	622673	62777.3
A0A1S9D563	Mandelate racemase_muconate lactonizing protein	OAory_01050380	0	0	0	0	0	0	775344	732096	657899	988258	934750	735624
A0A1S9D564	Copper ion_binding domain protein OtherID_Q2UUF9_gene_AO090009000330	Aory04_000026900	0	0	0	0	0	0	58684.5	32876.8	21133.5	28539	0	0
A0A1S9D569	NADP_dependent oxidoreductase domain OtherID_I8I7A8_gene_Ao3042_01187 OtherID_Q2UTW6_gene_AO090009000563	OAory_01049030	0	0	0	0	0	0	177122	385147	296123	167381	326038	155428
A0A1S9D571	methylmalonate_semialdehyde dehydrogenase (CoA acylating) OtherID_I8TFN2_gene_Ao3042_00978	OAory_01051040	0	0	0	0	0	0	2.61975e+06	2.50349e+06	3.08885e+06	2.77362e+06	4.20799e+06	2.99983e+06
A0A1S9D572	Phosphatase PP2A regulatory subunit A_Splicing factor 3B subunit 1_like HEAT repeat domain_containing protein OtherID_I8TF10_gene_Ao3042_01035	OAory_01050480	0	2279320	2.46928e+06	765692	724640	351822	798298	836122	1.03976e+06	947753	1.20162e+06	950977
A0A1S9D573	Unnamed protein product	Aory04_000713000	0	0	0	0	0	0	67650.7	167919	78132.8	66885.7	180607	0
A0A1S9D574	Yos1_like	OAory_01051000	0	0	0	0	0	0	67542.4	117775	97662.5	108875	139657	67333.1
A0A1S9D575	NADH dehydrogenase [ubiquinone] iron_sulfur protein 5	OAory_01050750	0	0	0	0	0	0	451459	455440	392605	323553	789834	486588
A0A1S9D576	Eukaryotic translation initiation factor 6	TIF6	0	0	0	0	0	0	1.8819e+06	1.50154e+06	1.67068e+06	1.69482e+06	1.50949e+06	1.69059e+06
A0A1S9D581	Short_chain dehydrogenase_reductase SDR OtherID_I8TER0_gene_Ao3042_01016	OAory_01050670	0	0	0	0	0	0	151419	85518.7	118664	121415	73083.8	128489
A0A1S9D585	Succinate__CoA ligase [ADP_forming] subunit alpha, mitochondrial OtherID_I8TEU9_gene_Ao3042_01253 OtherID_Q2UTP9_gene_AO090009000644	OAory_01048410	1.98092e+06	3122310	2.5592e+06	933463	863999	1.04398e+06	2.08029e+06	2.2671e+06	2.36215e+06	2.34101e+06	1.68842e+06	2.51991e+06
A0A1S9D589	Peptidase S8 and S53 subtilisin kexin sedolisin	OAory_01051240	0	0	0	0	0	0	359989	313476	411489	297656	421783	324658
A0A1S9D590	Protein kinase OtherID_Q2UUE4_gene_AO090009000347 OtherID_I8TFK7_gene_Ao3042_01007	OAory_01050770	0	0	0	0	0	0	100022	85844	129199	107488	176521	119183
A0A1S9D593	Major facilitator superfamily MFS_1 OtherID_Q2UTY8_gene_AO090009000536	OAory_01049230	0	0	0	0	0	0	14649.4	16548.7	61120.7	17423.3	156657	12844.7
A0A1S9D598	HAD_superfamily hydrolase subfamily IA variant 2 OtherID_I8TY36_gene_Ao3042_04419 OtherID_Q2UUK6_gene_AO090009000279	Aory04_000022400	0	0	0	0	0	0	366209	403072	294049	547226	0	215098
A0A1S9D599	Smr protein_MutS2	OAory_01051290	0	0	0	0	0	0	88396.4	91634.9	89495.1	109728	87140.7	101241
A0A1S9D5A0	Calreticulin_calnexin	OAory_01051050	0	0	0	0	0	0	439490	1.50234e+06	1.27552e+06	1.59641e+06	1.61006e+06	1.36909e+06
A0A1S9D5A4	Ubiquinone biosynthesis monooxygenase COQ6, mitochondrial OtherID_Q2UUJ2_gene_COQ6	COQ6	0	0	0	0	0	0	79577.8	119669	68824.8	47447.5	103285	144435
A0A1S9D5A5	Uncharacterized protein OtherID_Q2UUC7_gene_AO090009000369	OAory_01050560	0	0	0	0	0	0	446754	670793	939314	567541	1.29092e+06	674471
A0A1S9D5A6	HpcH_HpaI aldolase OtherID_I8A442_gene_Ao3042_04424 OtherID_Q2UUK1_gene_AO090009000285	OAory_01051300	0	0	0	0	0	0	232129	389639	369596	345115	251809	411463
A0A1S9D5A7	tRNA (adenine(58)_N(1))_methyltransferase catalytic subunit TRM61	OAory_01051150	0	0	0	0	0	0	0	40381.7	81710.9	23706.6	29551.8	59023.4
A0A1S9D5A8	DUF1770_domain_containing protein OtherID_I8I7B9_gene_Ao3042_01232 OtherID_Q2UTS0_gene_AO090009000618	OAory_01048610	0	0	0	0	0	0	451923	371884	429837	460514	389158	454027
A0A1S9D5A9	Glutamine synthetase OtherID_I8IJY8_gene_Ao3042_04411	OAory_01051390	0	0	0	0	0	0	1.39965e+06	1.86973e+06	1.60245e+06	1.35197e+06	859391	1.81666e+06
A0A1S9D5B3	WD_40 repeat_containing protein OtherID_Q2UUL9_gene_AO090009000264 OtherID_I8TXT0_gene_Ao3042_04406	OAory_01051440	2.12828e+07	19378500	1.87507e+07	7.68698e+06	5.52065e+06	6.33923e+06	6.38227e+06	6.61925e+06	7.59724e+06	7.50851e+06	6.11095e+06	9.40727e+06
A0A1S9D5B5	Mediator of RNA polymerase II transcription subunit 1	Aory04_000021400	0	0	0	0	0	0	45944	70936	60892	69054.6	68166.8	67557.4
A0A1S9D5C4	Dienelactone hydrolase OtherID_I7ZKU3_gene_Ao3042_01132 OtherID_Q2UU20_gene_AO090009000495	OAory_01049530	0	0	0	0	0	0	4.2931e+06	3.91002e+06	3.44849e+06	3.37953e+06	1.49819e+06	3.67534e+06
A0A1S9D5C5	Secretory pathway Sec39	OAory_01050760	0	0	0	0	0	0	104615	55453.1	87768.2	73996	120652	72721
A0A1S9D5C9	Ribosomal protein bL31m N_terminal domain_containing protein	OAory_01051080	0	0	0	0	0	0	313552	293648	257855	201599	88460.6	232676
A0A1S9D5D5	Heat shock protein DnaJ domain protein	Aory04_001080200	0	0	0	0	0	0	13559.5	0	56845.2	17854	65819.4	26049.5
A0A1S9D5D6	Succinate dehydrogenase assembly factor 2, mitochondrial	OAory_01051450	0	0	0	0	0	0	243526	282537	253060	229502	204109	233449
A0A1S9D5D8	Transaldolase	OAory_01051620	0	0	0	0	0	0	145336	124798	129598	118043	102886	119229
A0A1S9D5E1	UDP_N_acetylglucosamine transferase subunit ALG13 OtherID_I8A3W3_gene_ALG13	ALG13	0	0	0	0	0	0	49471.1	24080.8	47747.2	21901.2	0	31812.6
A0A1S9D5E4	Peptidase A1 pepsin OtherID_I8IK46_gene_Ao3042_04375	OAory_01051740	0	0	0	0	0	0	253033	254619	282320	273038	242231	320459
A0A1S9D5E5	Ribosomal protein S24_S35, mitochondrial, conserved domain	OAory_01051700	0	0	0	0	0	0	358844	345762	373853	308755	403043	407848
A0A1S9D5E6	HAD_superfamily hydrolase subfamily IA variant 1	OAory_01051550	0	0	0	0	0	162118	251710	222475	201479	265883	66931.3	204917
A0A1S9D5E9	Short_chain dehydrogenase_reductase SDR OtherID_I8TY82_gene_Ao3042_04368 OtherID_Q2UUQ7_gene_AO090009000217	OAory_01051800	0	0	0	0	0	0	618979	673112	625573	745373	476926	749849
A0A1S9D5F0	CHAT domain OtherID_Q2UU46_gene_AO090009000464	Aory04_001164300	0	0	0	0	0	0	322361	344706	488334	452442	450538	427636
A0A1S9D5F1	Methylthioribulose_1_phosphate dehydratase OtherID_I7ZLE3_gene_MDE1 OtherID_Q2UUH5_gene_mde1	MDE1	0	0	0	0	0	0	436120	388631	375670	472604	451412	436907
A0A1S9D5F4	Putative cysteine protease (OTU family)_like protein	Aory04_000017000	0	0	0	0	0	0	56415.6	37436.3	50522.8	50880	52711.5	46959.1
A0A1S9D5F7	Metal homeostatis protein bsd2 OtherID_I8A2P5_gene_Ao3042_04351 OtherID_Q2UUS4_gene_AO090009000197	Aory04_000014800	0	0	0	0	0	0	25310.8	29589.9	23416.4	23289.5	0	22634.4
A0A1S9D5F9	threonine__tRNA ligase	OAory_01051900	0	0	0	0	0	771401	1.02817e+06	1.01053e+06	1.26318e+06	1.14292e+06	1.49507e+06	1.20482e+06
A0A1S9D5G0	Zinc finger, PHD_finger	OAory_01049930	0	0	0	0	0	0	21077.9	15697.1	36635.9	17480.4	14549.7	13730.6
A0A1S9D5G1	Trehalase OtherID_I8TYA2_gene_Ao3042_04366 OtherID_Q2UUQ9_gene_AO090009000215	OAory_01051820	0	0	0	0	0	0	266541	273935	303515	239747	518911	297842
A0A1S9D5G2	HAD_superfamily hydrolase subfamily IB PSPase domain protein OtherID_I8IK23_gene_Ao3042_04440	OAory_01051160	0	0	0	0	0	0	444992	399860	452939	457011	431246	438236
A0A1S9D5H0	AB hydrolase_1 domain_containing protein	OAory_01050030	0	0	0	0	0	0	162207	168016	176910	177154	126032	182689
A0A1S9D5H2	Ubiquinone biosynthesis protein OtherID_I8TXK6_gene_Ao3042_04343 OtherID_Q2UUT2_gene_AO090009000188	Aory04_000013900	0	0	0	0	0	0	63152.7	80414.2	82777	90610.8	0	100840
A0A1S9D5H3	Thioredoxin reductase OtherID_I8TXX9_gene_Ao3042_04428 OtherID_Q2UUJ7_gene_AO090009000289	OAory_01051260	0	0	0	0	0	0	1.08766e+06	1.07499e+06	980340	1.09223e+06	1.56282e+06	1.17198e+06
A0A1S9D5H8	DUF1993 domain_containing protein OtherID_I8TXI9_gene_Ao3042_04395 OtherID_Q2UUN0_gene_AO090009000250	OAory_01051580	0	0	0	0	0	0	121502	144333	111224	201230	135656	209476
A0A1S9D5H9	alpha_1,2_Mannosidase	OAory_01052090	0	0	0	0	0	0	126020	103303	117168	126477	178165	127105
A0A1S9D5I1	Ribonuclease P, Rpp40	OAory_01050130	0	0	0	0	0	0	8041.1	15990.7	0	0	0	0
A0A1S9D5I3	Sugar transporter	OAory_01051360	0	0	0	0	0	0	92114.2	88160.6	87136.8	98442.4	103692	67314.6
A0A1S9D5I4	DNA damage_binding protein CMR1	OAory_01052020	0	0	0	0	0	0	0	23942.4	0	0	0	0
A0A1S9D5I6	Uncharacterized protein OtherID_I8A2T9_gene_Ao3042_04350	OAory_01051950	0	0	0	0	0	0	50453.9	97263.9	46239.8	55686.7	109993	63966.3
A0A1S9D5I7	NmrA family protein OtherID_I8IJX9_gene_Ao3042_04314	Aory04_000010800	0	0	0	0	0	0	55403.8	35554.1	52550.8	97044.3	44002.3	46590.2
A0A1S9D5I9	Aldehyde dehydrogenase	OAory_01051770	0	0	0	0	0	0	465962	437223	563384	535750	695346	529030
A0A1S9D5J1	SnoaL_like domain_containing protein	OAory_01050230	0	0	0	0	0	0	156462	80676.3	107634	84020.4	124715	119472
A0A1S9D5J2	Fumarate reductase_succinate dehydrogenase flavoprotein domain protein	OAory_01052200	0	0	0	0	0	0	249233	250564	217536	268195	309500	237603
A0A1S9D5J8	Isocitrate lyase OtherID_Q2UUQ5_gene_AO090009000219 OtherID_I8TXM6_gene_Ao3042_04370	OAory_01051780	0	0	0	4.26972e+06	0	2.25674e+06	897416	797230	1.02359e+06	1.21752e+06	3.18406e+06	1.72254e+06
A0A1S9D5K1	Uncharacterized protein OtherID_I8A476_gene_Ao3042_04361	OAory_01051870	0	0	0	0	0	0	37942.9	0	26761.7	13954	43229.3	34501.9
A0A1S9D5K4	Peptidase A1 pepsin OtherID_Q2UUW3_gene_AO090009000148	OAory_01052300	0	0	0	0	0	0	362179	469285	462307	346258	502314	374392
A0A1S9D5L0	Mitochondrial inner membrane translocase subunit Tim17_Tim22_Tim23_peroxisomal protein PMP24	OAory_01051970	0	0	0	0	0	0	839414	894942	860263	852424	1.17613e+06	1.00073e+06
A0A1S9D5L3	U1 small nuclear ribonucleoprotein C	OAory_01051660	0	0	0	0	0	0	104386	98040.8	93533.9	98960.7	62352.9	74290.6
A0A1S9D5L6	Probable glucan endo_1,3_beta_glucosidase eglC OtherID_I8TXP1_gene_Ao3042_04282	OAory_01052540	0	0	0	0	0	0	1.67459e+06	1.87774e+06	1.60015e+06	1.40599e+06	2.25298e+06	1.47306e+06
A0A1S9D5L8	Pleckstrin domain protein OtherID_I8TXY4_gene_Ao3042_04346	OAory_01051980	0	0	0	0	0	0	38600.6	65551.2	70174.6	48452.5	65866.4	37205.1
A0A1S9D5M1	Unnamed protein product	Aory04_000010000	0	0	0	0	0	0	389003	439070	519917	320051	1.17415e+06	365851
A0A1S9D5M3	Aminotransferase class I and II OtherID_I7ZLQ8_gene_Ao3042_01124 OtherID_Q2UU27_gene_AO090009000484	Aory04_001079900	0	0	0	0	0	0	0	0	0	13626.1	9624.44	0
A0A1S9D5M5	GCN5_related N_acetyltransferase	OAory_01052500	0	0	0	0	0	0	20032.7	69454.1	27490.9	23118.1	217323	36298.7
A0A1S9D5M8	N_acetylglucosaminylphosphatidylinositol deacetylase OtherID_I8TY58_gene_Ao3042_04277	Aory04_000006600	0	0	0	0	0	0	82350.4	87359.4	45295.2	82803.8	170165	49620.3
A0A1S9D5M9	MRH domain_containing protein	OAory_01050630	0	0	0	0	0	0	94366.3	125512	107905	110832	125696	99645.7
A0A1S9D5N0	Uncharacterized protein OtherID_I8IK20_gene_Ao3042_04295	OAory_01052450	0	0	0	0	0	0	476316	448904	288518	350096	350586	346499
A0A1S9D5N2	Gamma_glutamyltranspeptidase	OAory_01051860	0	0	0	0	0	0	1.72753e+06	1.67151e+06	1.58558e+06	1.8584e+06	1.5382e+06	1.90511e+06
A0A1S9D5P8	BolA family protein	OAory_01052280	0	0	0	0	0	0	79516.7	75768.2	64495.9	46213.3	0	56942.9
A0A1S9D5P9	O_methyltransferase family 2 OtherID_I8ITS0_gene_Ao3042_11991	OAory_01052650	0	0	0	0	0	0	226850	207177	293718	298249	153544	288091
A0A1S9D5Q2	DNA replication complex GINS protein PSF1	OAory_01049910	0	0	0	0	0	0	22928.4	0	29945.7	0	0	0
A0A1S9D5Q7	Histone acetyltransferase GCN5	OAory_01050930	0	0	0	0	0	0	43668.7	40842.4	45819.3	60437.1	92099.5	47272.7
A0A1S9D5R0	RNA_directed DNA polymerase (Reverse transcriptase) OtherID_Q2UV27_gene_AO090009000073	Aory04_000003000	0	0	0	0	0	0	45231.1	53792.6	59768.1	44528.2	71432.6	24329.3
A0A1S9D5R4	Heat shock protein 9_12	OAory_01052160	0	0	0	0	0	0	1.23347e+07	1.48724e+07	9.87987e+06	4.83338e+06	1.5583e+07	2.92935e+06
A0A1S9D5R7	NADH dehydrogenase [ubiquinone] 1 beta subcomplex subunit 11, mitochondrial OtherID_I8I727_gene_Ao3042_01073 OtherID_Q2UU78_gene_AO090009000424	OAory_01050110	0	0	0	0	0	0	472033	449640	569907	463740	990478	405507
A0A1S9D5S1	Uncharacterized protein OtherID_I7ZL55_gene_Ao3042_00979	OAory_01051030	0	0	0	0	0	0	1.3887e+06	1.45265e+06	1.26033e+06	1.4433e+06	2.39404e+06	1.70559e+06
A0A1S9D5T3	BZIP domain_containing protein OtherID_I8U812_gene_Ao3042_11988	OAory_01052680	0	0	0	0	0	0	16309.4	23087.1	45239.6	20683.2	9466.62	16907.3
A0A1S9D5U0	Short_chain dehydrogenase_reductase SDR OtherID_I8U7V8_gene_Ao3042_11979	OAory_01052770	0	0	0	0	0	0	388220	330901	383351	435446	355086	316426
A0A1S9D5U1	Uncharacterized protein OtherID_I8A2V0_gene_Ao3042_04432 OtherID_Q2UUJ3_gene_AO090009000293	OAory_01051230	0	0	0	0	0	0	52326.3	0	59088.4	62926.1	0	0
A0A1S9D5U6	Uncharacterized protein	OAory_01053190	0	0	0	0	0	0	148027	200129	164761	191399	34265.5	91654.8
A0A1S9D5V0	Tubulin beta chain OtherID_I8TXP6_gene_Ao3042_04421 OtherID_Q2UUK4_gene_AO090009000281	OAory_01051330	4.67218e+06	3987150	6.05326e+06	1.54178e+06	1.30723e+06	1.5923e+06	7.26309e+06	6.47962e+06	7.2699e+06	6.72399e+06	6.96887e+06	6.90391e+06
A0A1S9D5W2	Class II aldolase_adducin family protein	OAory_01052980	0	0	0	0	0	0	1.13983e+06	864052	1.2185e+06	1.17699e+06	1.31623e+06	920438
A0A1S9D5W6	Ubiquitin carboxyl_terminal hydrolase	OAory_01108400	0	0	0	0	0	0	682582	668729	819009	735575	818380	760111
A0A1S9D5W8	Putative Unfolded protein response Orm1 OtherID_I8TXK0_gene_Ao3042_04400	OAory_01051530	0	0	0	0	0	0	40774.7	41118.9	41853.8	41777.1	0	36292.4
A0A1S9D5X5	Oligosaccharyltransferase complex_magnesium transporter OtherID_Q2UMI0_gene_AO090001000747	OAory_01108440	0	0	0	0	0	0	286711	358054	436445	462866	410540	387407
A0A1S9D5X9	Ankyrin repeat_containing domain_containing protein	OAory_01053180	0	0	0	0	0	0	93904.8	109768	122318	112251	0	36867
A0A1S9D5Y4	Uncharacterized protein	OAory_01108450	0	0	0	0	0	0	25483.8	13141	35462.5	45738.3	0	53712.3
A0A1S9D5Y6	Protein disulfide_isomerase OtherID_I7ZML7_gene_Ao3042_10823	OAory_01108540	0	0	0	0	0	0	5.02648e+06	5.07796e+06	5.82396e+06	4.96811e+06	4.80087e+06	5.04828e+06
A0A1S9D5Y9	rRNA methyltransferase 1, mitochondrial	OAory_01051730	0	0	0	0	0	0	40223.8	32801.6	48938.1	22206.5	24030.5	51876.7
A0A1S9D5Z1	Imidazole glycerol phosphate synthase hisHF OtherID_I8TH29_gene_Ao3042_10816 OtherID_Q2UMI6_gene_AO090001000740	OAory_01108490	0	0	459058	0	342338	304075	351742	339729	429281	432567	301842	490028
A0A1S9D5Z4	Uracil_DNA glycosylase	UNG1	0	0	0	0	0	0	52055.2	19317	32491.8	19853.5	0	29974.1
A0A1S9D5Z9	ATP phosphoribosyltransferase OtherID_I8TY44_gene_Ao3042_04365 OtherID_Q2UUR0_gene_AO090009000214	OAory_01051830	0	0	0	0	0	0	888106	832376	921584	1.04961e+06	811223	765008
A0A1S9D602	Proteasome component region PCI OtherID_I8TFL2_gene_Ao3042_00991 OtherID_Q2UUG0_gene_AO090009000329	Aory04_000026800	0	0	0	0	0	0	65481.3	73460.8	56682.4	61380.9	102565	87864.4
A0A1S9D603	Quinone oxidoreductase putative PIG3 OtherID_I8TH45_gene_Ao3042_10807 OtherID_Q2UMH7_gene_AO090001000750	OAory_01108420	0	0	0	0	0	0	472478	457921	524012	505065	378655	538028
A0A1S9D610	Uncharacterized protein OtherID_I8A428_gene_Ao3042_04352 OtherID_Q2UUS3_gene_AO090009000198	OAory_01051930	0	0	0	0	0	0	30541.2	20171.7	11267	26712.8	0	6923.05
A0A1S9D613	Mediator of RNA polymerase II transcription subunit 14	OAory_01108520	0	0	0	0	0	0	38441.6	41182.4	42618.1	35226.8	52657.1	19337.2
A0A1S9D614	Uncharacterized protein	OAory_01108480	0	0	0	0	0	0	112588	96967.4	137702	130293	187737	126003
A0A1S9D615	Dolichyl_diphosphooligosaccharide__protein glycosyltransferase subunit 1	OAory_01108840	0	0	0	0	92431.1	0	678707	785413	860381	776461	878863	804395
A0A1S9D618	D_xylose reductase [NAD(P)H]	Aory04_001193900	0	0	0	0	0	0	142336	102000	68840.2	138212	0	111860
A0A1S9D619	NAD_dependent protein deacetylase OtherID_I7ZM42_gene_Ao3042_10846 OtherID_Q2UML6_gene_AO090001000709	OAory_01108750	0	0	0	0	0	0	73535.2	96320.8	106432	92636.5	120764	59073.1
A0A1S9D620	Transcription factor domain_containing protein	OAory_01108900	0	0	0	0	0	0	126029	158232	159910	103367	85696.1	173330
A0A1S9D621	Ubiquitin_like modifier_activating enzyme ATG7 OtherID_I7ZMK8_gene_Ao3042_10813	OAory_01108470	0	0	0	0	0	0	286464	322448	420356	361070	365092	296317
A0A1S9D623	PRP1 splicing factor, N_terminal	Aory04_001195300	0	0	0	0	0	0	119673	101553	105064	126720	156732	113475
A0A1S9D625	Uncharacterized protein OtherID_I8TH62_gene_Ao3042_10869 OtherID_Q2UMN9_gene_AO090001000684	OAory_01108940	0	0	0	0	0	0	41052.9	47526.9	33222.1	19204.4	38501.4	80520.9
A0A1S9D630	mRNA_capping enzyme subunit alpha OtherID_I7ZM13_gene_Ao3042_10858 OtherID_Q2UMM8_gene_AO090001000697	Aory04_001238200	0	0	0	0	0	0	283708	223676	254459	226380	232679	188799
A0A1S9D631	Actin_actin family protein OtherID_I7ZM46_gene_Ao3042_10827 OtherID_Q2UMJ7_gene_AO090001000728	OAory_01108570	0	0	0	0	0	0	503402	562118	575389	527301	563258	531962
A0A1S9D632	Vacuolar membrane protein	OAory_01108720	0	0	0	0	0	0	27990.4	27634.9	0	0	0	0
A0A1S9D633	histidine__tRNA ligase	OAory_01051210	721824	1069370	0	722516	731604	726396	495959	469935	535956	554092	509571	691471
A0A1S9D634	Ubiquitin carboxyl_terminal hydrolase	OAory_01109040	0	0	0	0	0	0	910779	798317	818947	899708	810057	903071
A0A1S9D636	Uncharacterized protein	OAory_01108990	0	0	0	0	0	0	168252	330763	290173	188503	553742	102915
A0A1S9D640	NAD_specific glutamate dehydrogenase	OAory_01108670	0	0	0	0	0	0	1.617e+06	1.72916e+06	2.1935e+06	1.99539e+06	2.32023e+06	1.51196e+06
A0A1S9D641	Transcription factor Iwr1 domain_containing protein OtherID_I8I7V8_gene_Ao3042_10870	OAory_01108950	0	0	0	0	0	0	11396	0	20369.8	17046.6	20584.9	39202.5
A0A1S9D643	Golgi apparatus membrane protein TVP23 OtherID_I8TY90_gene_Ao3042_04423 OtherID_Q2UUK2_gene_tvp23	OAory_01051310	0	0	0	0	0	0	60063.5	41674.1	71466	83543.4	12623	79115.2
A0A1S9D644	Pre_mRNA_splicing factor cef1 OtherID_Q2UMQ4_gene_AO090001000665 OtherID_I7ZMQ7_gene_Ao3042_10884	OAory_01109090	0	0	0	239815	0	237246	223090	209417	200485	186770	316514	198764
A0A1S9D646	Deoxyhypusine hydroxylase OtherID_Q2UMQ8_gene_lia1	LIA1	0	0	0	0	0	0	116295	165537	159886	132302	163070	175863
A0A1S9D650	Unnamed protein product OtherID_I8TH69_gene_Ao3042_10897 OtherID_Q2UMR7_gene_AO090001000651	Aory04_000683500	0	0	0	0	0	0	28360.8	26775.6	33001.8	12439	16936.5	21317
A0A1S9D651	Uncharacterized protein OtherID_I8A414_gene_Ao3042_04409 OtherID_Q2UUL6_gene_AO090009000267	OAory_01051410	0	0	0	0	0	0	126089	112941	43623.9	50182.5	45007.9	107582
A0A1S9D654	Pre_rRNA_processing protein ESF1	OAory_01109190	0	0	0	0	0	0	37207.1	63940.3	62914.1	32966.2	81109.5	30129.5
A0A1S9D660	Arginase_agmatinase_formiminoglutamase OtherID_I7ZMM5_gene_Ao3042_10861	OAory_01108870	0	0	0	0	0	0	232246	193411	162585	247937	165590	190527
A0A1S9D661	1,3_beta_glucanosyltransferase OtherID_I8TGI4_gene_Ao3042_10909	OAory_01109300	0	0	0	0	0	0	1.25115e+06	1.09794e+06	1.001e+06	843576	1.57108e+06	889609
A0A1S9D663	Sister chromatid cohesion protein	OAory_01109150	0	0	0	0	0	0	124488	64630.2	53508.3	0	0	0
A0A1S9D666	Ribosome assembly protein 3	OAory_01108980	0	0	0	0	0	0	24834	0	42167.1	23448.1	35603.2	0
A0A1S9D668	asparagine__tRNA ligase OtherID_I7ZM57_gene_Ao3042_10872 OtherID_Q2UMP2_gene_AO090001000680	OAory_01108970	0	0	0	0	0	0	847884	857015	943475	786399	1.30817e+06	1.02058e+06
A0A1S9D672	Uncharacterized protein	OAory_01109120	0	0	0	0	0	0	1.9143e+06	1.6141e+06	1.68797e+06	1.92994e+06	1.24809e+06	1.87546e+06
A0A1S9D675	Methyltransferase type 11 OtherID_Q2UMU3_gene_AO090001000622	Aory04_000687000	0	0	0	0	0	0	0	0	39324	8084.42	21855	22738.9
A0A1S9D680	Protein BFR2	OAory_01109500	0	0	0	0	0	0	31109.7	43971	27687.2	27012.8	34463.7	43635.6
A0A1S9D682	Vacuolar membrane_associated protein IML1	Aory04_000683700	0	488029	0	0	227006	218283	7502.87	0	0	0	0	15029
A0A1S9D684	Conserved oligomeric Golgi complex subunit 4 OtherID_I8TG71_gene_Ao3042_10847 OtherID_Q2UML7_gene_AO090001000708	OAory_01108760	0	0	0	0	0	0	69040.3	46648.1	61795.5	39035.3	86458.5	46252.3
A0A1S9D685	Uridine kinase OtherID_I7ZMW6_gene_Ao3042_10893	OAory_01109180	0	0	0	0	0	0	49930	24494.9	55504.7	80942.5	76955	65384.1
A0A1S9D688	beta_ketoacyl_[acyl_carrier_protein] synthase I	OAory_01108860	0	0	0	0	0	0	28343.1	21011.1	36825.4	20176.3	44871.4	26785.9
A0A1S9D689	Protein FYV10	OAory_01109170	0	0	0	0	0	0	1.4832e+06	1.60019e+06	1.60784e+06	1.84242e+06	1.43e+06	1.5435e+06
A0A1S9D692	Xaa_Pro aminopeptidase	OAory_01109640	0	0	0	0	0	0	153850	161079	181572	142237	197835	177182
A0A1S9D693	Protein kinase	OAory_01109600	0	0	0	0	0	0	64825.9	84306.7	64785.1	49550.2	81080.7	114303
A0A1S9D695	Cation transporter	OAory_01051810	0	0	0	0	0	0	0	49327	23502.2	26210.8	156958	0
A0A1S9D6A0	Uncharacterized protein	OAory_01052830	0	0	0	0	0	0	126413	65228.7	113553	274629	60163.7	146530
A0A1S9D6A2	Ragulator complex protein LAMTOR1	Aory04_000475900	0	0	0	0	0	0	140601	159643	176983	140039	172069	117100
A0A1S9D6A3	RNP_1 like RNA_binding protein OtherID_I7ZM20_gene_Ao3042_10871	Aory04_001356100	0	0	0	0	0	0	124318	120058	177420	123747	180294	170692
A0A1S9D6A4	Major facilitator superfamily MFS_1	OAory_01109740	0	0	0	0	0	0	104766	170860	246553	178179	234808	176569
A0A1S9D6A5	Short_chain dehydrogenase_reductase SDR	OAory_01109700	0	0	0	0	0	0	1.38269e+06	1.42066e+06	1.22182e+06	1.44987e+06	769880	1.37424e+06
A0A1S9D6A7	FAD linked oxidase domain_containing protein OtherID_I7ZN89_gene_Ao3042_10926	Aory04_000687300	0	0	0	0	0	0	195496	306140	250747	287182	438522	221024
A0A1S9D6A9	Uncharacterized protein	OAory_01109800	0	0	0	0	0	0	236734	320526	213423	108700	276444	58005.2
A0A1S9D6B5	Uncharacterized protein OtherID_I7ZN07_gene_Ao3042_10956	OAory_01109790	0	0	0	0	0	0	260742	224547	187840	225333	334198	164882
A0A1S9D6B7	Unnamed protein product	Aory04_000477500	0	0	0	0	0	0	18439.7	12395.3	24777.6	7069.17	0	6990.44
A0A1S9D6B8	NAD_dependent deacetylase OtherID_I8TGL8_gene_Ao3042_10940 OtherID_Q2UMW0_gene_AO090001000599	OAory_01109620	0	0	0	0	0	0	133439	112596	132787	122460	60932.3	144054
A0A1S9D6B9	Putative NADH_ubiquinone oxidoreductase subunit	OAory_01109160	0	0	0	1.5368e+06	1.73295e+06	1.80375e+06	433463	428231	522381	385042	519237	511089
A0A1S9D6C0	Putative tRNA (cytidine(32)_guanosine(34)_2_O)_methyltransferase OtherID_I8TGV2_gene_Ao3042_10965 OtherID_Q2UMY6_gene_AO090001000570	Aory04_000478100	0	0	0	0	0	0	29558.6	59967.5	50593.5	63801.8	55996.8	45641.4
A0A1S9D6C3	Alcohol dehydrogenase zinc_binding domain protein OtherID_I8TGC1_gene_Ao3042_10970 OtherID_Q2UMZ0_gene_AO090001000566	Aory04_000478600	0	0	0	0	0	0	37217.9	33312.2	61764.9	44069.9	15565.3	44529.5
A0A1S9D6C4	1,3_beta_glucan synthase	OAory_01052110	0	0	0	0	209715	0	139462	178021	198430	207653	297816	205378
A0A1S9D6C5	Ubiquitin_conjugating protein E2	OAory_01109680	0	0	0	0	0	0	320221	328510	419384	362085	725789	502994
A0A1S9D6C6	3(2),5_bisphosphate nucleotidase OtherID_I7ZN02_gene_Ao3042_10953 OtherID_Q2UMX4_gene_AO090001000584	Aory04_000476600	0	0	0	0	0	0	979940	844302	791184	921799	809730	980595
A0A1S9D6C7	ABC_2 type transporter	OAory_01053030	0	0	0	0	0	0	37485.5	19645.9	34707	53290.8	27603.1	35655.2
A0A1S9D6D1	2_methoxy_6_polyprenyl_1,4_benzoquinol methylase, mitochondrial	COQ5	0	0	0	0	0	0	197408	228756	193307	161321	115467	262212
A0A1S9D6D3	RNP_1 like RNA_binding protein	OAory_01110040	0	0	0	0	0	0	302223	285167	258536	269642	342191	286500
A0A1S9D6D4	Nicotinamide_nucleotide adenylyltransferase OtherID_I7ZMU4_gene_Ao3042_10975	OAory_01109990	0	0	0	0	0	0	8882.82	0	17311.8	13643.2	46761.1	0
A0A1S9D6D7	Glycosyl transferase family 8	OAory_01052210	0	0	0	0	0	0	63726.4	117422	130934	155901	78875.5	134894
A0A1S9D6D9	Multifunctional fusion protein	OAory_01110100	0	0	0	1.54273e+06	1.99737e+06	1.78234e+06	1.85671e+06	1.97843e+06	2.53322e+06	2.59956e+06	1.39356e+06	2.41214e+06
A0A1S9D6E1	LUC7_related	OAory_01109820	0	0	0	0	0	0	33628.9	28148.3	33589.8	78431.4	41529.2	85567.4
A0A1S9D6E3	Proline dehydrogenase OtherID_I7ZMA6_gene_Ao3042_10986 OtherID_Q2UN06_gene_AO090001000550	OAory_01110090	0	0	0	0	0	0	41340.4	61168.2	70073.4	53614.6	212212	64393.6
A0A1S9D6E4	Ubiquitin_like protein ATG12 OtherID_I8I8A3_gene_Ao3042_10945 OtherID_Q2UMW6_gene_atg12	OAory_01109670	0	0	0	0	0	0	76524.2	57210.9	58365.3	58876	10123	53764.4
A0A1S9D6E5	beta_glucosidase	OAory_01110140	0	0	0	0	0	0	320024	346784	472663	389315	759704	264997
A0A1S9D6E7	Uncharacterized protein	OAory_01052310	0	0	0	0	0	0	87833	82893.5	68516.6	94147.8	21840.2	111863
A0A1S9D6E8	Glucose_methanol_choline oxidoreductase	Aory04_000687100	0	0	0	0	0	0	250352	222227	331598	358300	276392	354505
A0A1S9D6F2	HECT_type E3 ubiquitin transferase	OAory_01109980	0	0	0	0	0	0	78139.7	91552.9	124200	108913	158129	99479.1
A0A1S9D6F5	NAD(P)H_quinone oxidoreductase subunit J OtherID_I8I830_gene_Ao3042_10983 OtherID_Q2UN03_gene_AO090001000553	OAory_01110050	0	0	0	0	0	0	2.43045e+06	2.14618e+06	2.53879e+06	2.37967e+06	3.46243e+06	2.69056e+06
A0A1S9D6G0	Beta_mannosidase A	OAory_01110020	0	0	0	0	0	0	1.0306e+06	1.04095e+06	1.22547e+06	921017	970863	652724
A0A1S9D6G1	Ribosomal protein L6, alpha_beta domain_containing protein OtherID_I7ZMJ8_gene_Ao3042_10954	OAory_01109760	0	0	0	0	0	0	324374	313422	277625	271873	160172	397183
A0A1S9D6G2	Ornithine cyclodeaminase_mu_crystallin	Aory04_000480200	0	0	0	0	0	0	616383	501565	591323	635607	531312	558569
A0A1S9D6G3	Chromosome segregation ATPase_like protein	OAory_01110290	0	0	0	0	0	0	59063.7	0	43728.4	46357.4	39514.3	50979.5
A0A1S9D6G6	Proteasome subunit alpha type OtherID_I8TH74_gene_Ao3042_10961	OAory_01109860	7.23554e+06	5720930	6.00859e+06	2.63811e+06	2.47858e+06	2.32614e+06	1.60795e+06	1.59444e+06	1.53256e+06	1.7915e+06	1.48623e+06	1.51479e+06
A0A1S9D6G9	Trimethylguanosine synthase OtherID_I8I898_gene_Ao3042_11014 OtherID_Q2UN34_gene_AO090001000522	OAory_01110340	0	0	0	0	0	0	0	5529.41	19592.3	0	0	0
A0A1S9D6H2	Flavin_binding monooxygenase_like protein OtherID_I7ZMZ7_gene_Ao3042_10972 OtherID_Q2UMZ2_gene_AO090001000564	OAory_01109960	0	0	0	0	0	0	187364	162629	176918	137214	133445	162616
A0A1S9D6H7	Transcription initiation factor TFIID subunit 1 histone acetyltransferase domain_containing protein OtherID_I8TGT3_gene_Ao3042_11015	OAory_01110350	0	0	0	0	0	0	43529.9	45307.5	60653.3	69790.6	108094	38568.8
A0A1S9D6H8	Unnamed protein product	Aory04_000477800	0	0	0	0	0	0	471546	361466	331208	148916	204528	70487.3
A0A1S9D6H9	GTP1_OBG protein	OAory_01110490	0	0	0	0	0	0	49187.8	33515.8	158702	66726.9	90013.2	23687.9
A0A1S9D6I4	Glycosidase	OAory_01110440	0	0	0	0	0	0	75018.8	55183.7	36191	0	91729.9	0
A0A1S9D6I6	MICOS complex subunit OtherID_Q2UN32_gene_AO090001000524	OAory_01110320	0	0	0	0	0	0	398235	302534	475728	427939	643999	497946
A0A1S9D6J7	GDP_Man:Man(3)GlcNAc(2)_PP_Dol alpha_1,2_mannosyltransferase OtherID_Q2UN63_gene_AO090001000490	OAory_01110640	0	0	0	0	0	0	88565.6	78983.7	126182	108096	63338.9	107884
A0A1S9D6K0	Guanylate_binding protein, N_terminal OtherID_I8THP1_gene_Ao3042_11025 OtherID_Q2UN47_gene_AO090001000508	OAory_01110480	0	0	0	0	0	0	169249	174851	365844	221685	509689	100860
A0A1S9D6K1	Unnamed protein product OtherID_I7ZMP5_gene_Ao3042_11034 OtherID_Q2UN59_gene_AO090001000495	Aory04_000272500	0	0	0	0	0	0	549208	598465	390698	417476	265610	439165
A0A1S9D6K2	Protoporphyrinogen oxidase	OAory_01110550	0	0	0	0	0	0	128007	146335	145804	134201	134176	132715
A0A1S9D6K3	Transcriptional coactivator SAGA_type complex, Ada1_Tada1 OtherID_Q2UMK4_gene_AO090001000721	OAory_01108630	0	0	0	0	0	0	61958.6	0	49654.6	40192.2	39516.4	38090.3
A0A1S9D6K4	Large ribosomal subunit protein P1 OtherID_I7ZN43_gene_Ao3042_11043 OtherID_Q2UN68_gene_AO090001000485	OAory_01110690	0	0	0	0	0	0	1.23567e+07	6.98608e+06	2.89997e+06	9.61658e+06	3.4699e+06	1.2075e+07
A0A1S9D6K8	Aconitate hydratase	OAory_01110700	0	0	0	1.78199e+06	2.06909e+06	0	333915	375821	501437	450649	346750	475751
A0A1S9D6L2	40S ribosomal protein S26	OAory_01110740	0	0	0	0	0	0	6.41958e+06	6.4125e+06	6.1725e+06	7.31198e+06	6.14328e+06	7.58468e+06
A0A1S9D6L3	WD_40 repeat_containing protein	OAory_01108730	0	0	0	0	0	0	0	39323	70909.7	24039.9	33000	41456.7
A0A1S9D6L4	Protein SDS23 OtherID_I8I843_gene_Ao3042_11057 OtherID_Q2UN82_gene_AO090001000468	OAory_01110800	0	0	0	0	0	0	413387	323385	401568	359477	321861	411011
A0A1S9D6L8	glycerol kinase OtherID_I8TGQ6_gene_Ao3042_11024	OAory_01110460	0	0	0	0	0	0	71978.2	72653.4	148534	102766	104501	82280.2
A0A1S9D6L9	Importin N_terminal domain_containing protein OtherID_Q2UN71_gene_AO090001000482	OAory_01110720	0	0	0	0	0	0	747042	764501	928224	894780	969386	981262
A0A1S9D6M0	Carboxylesterase type B	OAory_01052910	0	0	0	0	0	0	123905	140126	170455	259587	295416	208601
A0A1S9D6M2	18S rRNA aminocarboxypropyltransferase OtherID_I7ZMC3_gene_TSR3	TSR3	0	0	0	0	0	0	15477.9	44575.7	29188.5	12816.1	63244.9	22376.8
A0A1S9D6M3	Pseudouridine_5_phosphate glycosidase OtherID_I8TG82_gene_Ao3042_10856	OAory_01108830	0	0	0	0	0	0	189401	202590	242641	224643	271967	225326
A0A1S9D6M8	Lipase class 2 OtherID_I8U7X4_gene_Ao3042_11954 OtherID_Q2UV38_gene_AO090009000060	Aory04_000001500	0	0	0	0	0	0	234979	238189	145693	190423	129813	162434
A0A1S9D6N0	Ribosomal protein S2	OAory_01110920	0	0	0	384410	0	0	252366	271945	278435	252353	314125	309241
A0A1S9D6N2	Glucose_methanol_choline oxidoreductase	OAory_01110990	0	346376	0	1.23048e+07	237837	0	1.63353e+07	1.45927e+07	1.91026e+07	1.73986e+07	1.30813e+07	1.22153e+07
A0A1S9D6N3	Cytochrome P450	OAory_01110470	0	0	0	0	0	0	36542.4	34362.1	76966.5	48963.9	77207.6	39188.6
A0A1S9D6N4	Major facilitator superfamily MFS_1 OtherID_I8ABR2_gene_Ao3042_11947 OtherID_Q2UV47_gene_AO090009000049	OAory_01053110	0	0	0	0	0	0	245455	243117	236301	186363	331713	193817
A0A1S9D6N6	trimethyllysine dioxygenase	OAory_01111090	0	0	0	0	0	0	434059	529242	616501	620602	490876	632128
A0A1S9D6N9	Zn(2)_C6 fungal_type DNA_binding domain	OAory_01110950	0	0	0	0	0	99471.2	24993.9	0	0	0	0	0
A0A1S9D6P0	Complex III subunit 9 OtherID_Q2UN56_gene_AO090001000498	OAory_01110570	0	0	0	0	0	0	1.96207e+06	2.02904e+06	2.232e+06	1.84827e+06	1.79518e+06	2.359e+06
A0A1S9D6P2	Basic helix_loop_helix, Nulp1_type	Aory04_000273200	0	0	0	0	0	0	41929	21937.3	61796.6	53586.4	121748	36127.7
A0A1S9D6P5	NADH dehydrogenase [ubiquinone] iron_sulfur protein 4, mitochondrial OtherID_I8THK1_gene_Ao3042_10887 OtherID_Q2UMQ7_gene_AO090001000661	OAory_01109130	0	0	0	0	0	0	1.20546e+06	979974	532286	808493	1.05182e+06	728207
A0A1S9D6P6	Unnamed protein product	Aory04_000640600	0	0	0	0	0	0	58438.5	82709.5	63274.9	52328.7	82022.5	58292.5
A0A1S9D6P8	Surfeit locus 6	OAory_01110900	0	0	0	0	0	0	25607.6	0	0	0	0	13949.3
A0A1S9D6P9	Chromatin_remodelling complex, RSC SWI_SNF subunit Rsc7_Swp82 OtherID_Q2UNA6_gene_AO090001000441	Aory04_000277900	0	0	0	0	0	0	161285	124917	160514	117599	115841	128467
A0A1S9D6Q0	Exon junction complex, Pym	Aory04_000272100	0	0	0	0	0	0	17751.2	51598.6	5240.14	14609.7	0	30807.6
A0A1S9D6Q1	NmrA_like domain_containing protein OtherID_Q2UV88_gene_AO090009000026	OAory_01053310	0	0	0	0	0	0	2.40794e+06	1.9535e+06	1.70973e+06	2.27443e+06	322844	1.78326e+06
A0A1S9D6Q6	60S ribosomal protein L27 OtherID_Q2UND2_gene_AO090001000413	OAory_01111290	0	0	0	0	0	0	5.25204e+06	5.95314e+06	5.72762e+06	5.94584e+06	9.39656e+06	5.73832e+06
A0A1S9D6Q8	Acyl carrier protein	OAory_01110880	0	0	0	0	0	0	5.10924e+06	4.13488e+06	3.95924e+06	3.40828e+06	4.57177e+06	4.58807e+06
A0A1S9D6R0	Protein phosphatase 2C domain protein OtherID_I8I895_gene_Ao3042_11040 OtherID_Q2UN65_gene_AO090001000488	OAory_01110660	0	0	0	0	0	0	716184	735125	787701	652433	510712	683668
A0A1S9D6R2	Golgi phosphoprotein 3 OtherID_Q2UN88_gene_AO090001000462 OtherID_I7ZMG3_gene_Ao3042_11063	OAory_01110870	0	0	0	0	0	0	199797	193678	214563	243799	261007	210228
A0A1S9D6R4	Breast carcinoma amplified sequence 2 OtherID_Q2UN99_gene_AO090001000448	Aory04_000277000	1.66872e+07	13016600	1.37978e+07	4.19904e+06	3.15047e+06	4.74882e+06	131445	152004	90643.9	109841	160606	105205
A0A1S9D6R6	Major facilitator superfamily MFS_1 OtherID_Q2UND9_gene_AO090001000404	OAory_01111390	0	0	0	0	0	0	12783.7	38754.7	12458.3	0	0	0
A0A1S9D6R9	Proteasome component region PCI OtherID_I7ZN25_gene_Ao3042_11102	OAory_01111250	2.64395e+06	0	3.40801e+06	1.32655e+06	893590	1.06816e+06	581600	734657	908430	702756	997056	747621
A0A1S9D6S2	Neutral ceramidase OtherID_Q2UN98_gene_AO090001000449	Aory04_000276900	0	0	0	0	0	0	520511	503806	700833	471768	893628	450325
A0A1S9D6S3	Replication protein A subunit	OAory_01108410	0	0	0	0	0	0	336755	337307	415520	389737	589274	398746
A0A1S9D6S6	26S proteasome subunit P45 OtherID_I8THB2_gene_Ao3042_11086	OAory_01111080	1.93919e+06	0	0	531890	576499	440102	1.07869e+06	1.12243e+06	1.20538e+06	1.17844e+06	831812	1.05768e+06
A0A1S9D6T0	Enoyl reductase (ER) domain_containing protein OtherID_Q2UN87_gene_AO090001000463	OAory_01110860	0	0	0	0	0	0	36264.2	17123.2	36617.8	19746.5	0	0
A0A1S9D6T3	DNA polymerase epsilon subunit B OtherID_Q2UMJ0_gene_AO090001000736	OAory_01108510	0	0	0	0	0	0	52734.5	63293.4	119210	70199.8	188695	61470.6
A0A1S9D6T7	Cell wall cysteine_rich protein	OAory_01111590	0	0	0	0	0	0	101040	70743	209638	77229.4	271882	65249.3
A0A1S9D6U7	GTPase_activating protein_like protein	OAory_01108610	0	0	0	0	0	0	53130.4	42951.5	48260.2	65877.3	87436.2	27284
A0A1S9D6U8	L_carnitine dehydratase_bile acid_inducible protein F OtherID_I8TH96_gene_Ao3042_11094 OtherID_Q2UNC0_gene_AO090001000425	OAory_01111170	0	0	0	0	0	0	83349.2	99035.8	123854	128191	133361	127004
A0A1S9D6V1	13 kDa ribonucleoprotein_associated protein	OAory_01108710	0	0	0	0	0	0	251071	283580	243625	264182	162035	223545
A0A1S9D6V5	Protein kinase	OAory_01111060	0	0	0	0	0	0	103076	130484	177153	116609	176499	170340
A0A1S9D6V6	Threonine synthase	OAory_01111650	0	0	0	0	0	0	858897	792459	837378	866171	456498	1.00928e+06
A0A1S9D6V8	TLC domain_containing protein OtherID_Q2UND0_gene_AO090001000415	OAory_01111270	0	0	0	0	0	0	217883	260775	337013	311846	381565	226719
A0A1S9D6V9	Cyclohexanone monooxygenase	OAory_01111720	0	0	0	0	0	0	319246	365970	432799	340265	356453	403121
A0A1S9D6W6	Riboflavin synthase, alpha subunit OtherID_I8TGK9_gene_Ao3042_11093 OtherID_Q2UNB9_gene_AO090001000426	OAory_01111160	0	0	0	0	0	0	980069	875146	899127	839762	777902	1.07715e+06
A0A1S9D6X1	Uncharacterized protein	OAory_01111990	0	0	0	0	0	0	35087.2	0	22070.4	27349.4	0	32271.3
A0A1S9D6X3	SWIB_MDM2 domain_containing protein	OAory_01111260	0	0	0	0	0	0	244343	267864	284969	258493	291607	268005
A0A1S9D6X8	Unnamed protein product	Aory04_001237400	0	0	0	0	0	0	458100	451339	360985	412917	267688	412396
A0A1S9D6X9	2_oxoisovalerate dehydrogenase subunit alpha OtherID_I7ZM88_gene_Ao3042_10981	OAory_01110030	0	0	0	0	0	0	190707	210826	234438	251232	347949	204974
A0A1S9D6Y5	peptidylprolyl isomerase OtherID_I8IE61_gene_Ao3042_07612 OtherID_Q2U316_gene_fpr1	OAory_01111570	0	0	0	0	0	0	384058	376943	413086	295823	411939	533786
A0A1S9D6Y9	Ankyrin repeat_containing domain_containing protein	OAory_01111780	0	0	0	0	0	0	72142.4	102915	407024	131404	72324.1	38955.8
A0A1S9D6Z1	amidase OtherID_Q12559_gene_amdS	OAory_01112050	0	0	0	0	0	0	61354.3	42821	68997.6	68651.6	38509.2	62781
A0A1S9D6Z2	S_methyl_5_thioadenosine phosphorylase OtherID_Q2UN10_gene_AO090001000546	OAory_01110130	0	0	0	0	0	0	2.28285e+06	2.16132e+06	2.64736e+06	2.43867e+06	2.63443e+06	2.74752e+06
A0A1S9D703	WD_40 repeat_containing protein	OAory_01111770	0	0	0	0	0	0	85591.2	103887	352663	125349	191290	51746.7
A0A1S9D708	Glycoside hydrolase family 31	OAory_01109210	0	0	0	804072	0	0	382537	456507	841894	771352	840437	742185
A0A1S9D709	2,5_diamino_6_ribosylamino_4(3H)_pyrimidinone 5_phosphate reductase	Aory04_000814000	0	0	0	0	0	0	82078.6	93387.5	50969.5	88500.6	92643	61166.3
A0A1S9D711	GRASP55_65 PDZ_like domain OtherID_I8TH67_gene_Ao3042_11013	OAory_01110330	0	0	0	0	0	0	114577	103237	120052	122413	0	148788
A0A1S9D721	Adenylate cyclase OtherID_I8I840_gene_Ao3042_11023	OAory_01110430	0	0	0	0	0	0	64760.2	59320	95633.6	80037.9	94854.3	80859.1
A0A1S9D731	Alcohol dehydrogenase zinc_binding domain protein	OAory_01112540	0	0	0	0	0	0	108067	51809.8	98330	166879	154903	159246
A0A1S9D742	Uncharacterized protein	OAory_01112270	0	0	0	0	0	0	398501	710794	268269	179597	850179	0
A0A1S9D743	SNF2_related protein	OAory_01109610	0	0	0	486670	341590	404682	0	0	0	0	0	0
A0A1S9D756	Phox_Bem1p OtherID_I7ZM81_gene_Ao3042_11047	OAory_01110730	0	0	0	0	0	0	433835	495439	512752	466793	551947	515783
A0A1S9D761	Amidohydrolase	Aory04_000451000	0	0	0	0	0	0	80110.6	47666.7	109699	46443.4	199000	48669
A0A1S9D763	Uncharacterized protein OtherID_I8IUG0_gene_Ao3042_11734 OtherID_Q2U3B9_gene_AO090038000104	OAory_01112580	0	0	0	0	0	0	20085.7	32495.9	37656	17749.9	56012.7	7665.24
A0A1S9D765	Uncharacterized protein OtherID_I8U8I4_gene_Ao3042_11722 OtherID_Q2U3A8_gene_AO090038000117	OAory_01112470	0	0	0	0	0	0	0	11510.6	0	114967	0	0
A0A1S9D774	Translation initiation factor IF_2, mitochondrial OtherID_I8I854_gene_Ao3042_11069	OAory_01110930	0	0	0	0	0	0	51700.9	49640.8	56053.2	53193.8	36027	60799.5
A0A1S9D777	ATPase E1_E2 type	OAory_01112720	0	0	0	0	0	0	33045.6	26155.2	47316.3	8338.2	36655.8	0
A0A1S9D779	ATP_dependent RNA helicase OtherID_I7ZM91_gene_Ao3042_10966	OAory_01109910	0	0	0	0	0	0	34431.4	23279.1	38115.4	37643.4	34927.6	59822.7
A0A1S9D791	Phosphoacetylglucosamine mutase	OAory_01111130	0	0	0	0	0	0	2.17347e+06	2.27185e+06	2.8766e+06	2.67619e+06	2.20262e+06	2.51018e+06
A0A1S9D793	Dimethylaniline monooxygenase OtherID_Q2U3I3_gene_AO090038000025	OAory_01113190	0	0	0	0	0	0	311047	236417	309976	339462	268189	425900
A0A1S9D799	Unnamed protein product	Aory04_000480600	0	0	0	0	0	0	22403.4	20809.2	32072.2	16217.4	45878.3	0
A0A1S9D7C1	Mitochondrial intermediate peptidase OtherID_I8THE2_gene_Ao3042_11011	OAory_01110310	0	0	0	0	0	0	51177.8	55467.8	28428	37157.9	8831.11	0
A0A1S9D7C4	Alcohol dehydrogenase zinc_binding domain protein	OAory_01113440	0	0	0	0	0	0	32452.8	49251.3	25040.3	0	0	0
A0A1S9D7C6	DUF427 domain_containing protein	OAory_01113070	0	0	0	0	0	0	881557	652093	680833	880002	285841	895155
A0A1S9D7C9	Uncharacterized protein	OAory_01113220	0	0	0	0	0	0	73148.6	85251.9	98864.6	46157.3	356189	20233.8
A0A1S9D7E0	Unnamed protein product OtherID_I7ZLZ8_gene_Ao3042_11166	Aory04_000444300	0	0	0	0	0	0	12704.5	0	0	23103.3	0	0
A0A1S9D7E5	Glycoside hydrolase family 71	OAory_01113480	0	0	0	0	0	0	0	12196.9	0	9071	0	0
A0A1S9D7E8	Protein kinase	OAory_01110610	0	0	0	0	0	0	30078.7	0	0	25948.4	0	0
A0A1S9D7F6	Iron_containing alcohol dehydrogenase OtherID_I8TGG0_gene_Ao3042_11045 OtherID_Q2UN70_gene_AO090001000483	OAory_01110710	0	0	0	0	0	0	129598	173264	141472	133137	176383	116716
A0A1S9D7G4	Short_chain dehydrogenase_reductase SDR OtherID_Q2U1R9_gene_AO090138000121	OAory_01113600	0	0	0	0	3.61976e+06	0	340650	380910	372230	451389	293136	388367
A0A1S9D7G9	rhamnogalacturonan endolyase	OAory_01113620	0	0	0	0	0	0	39770.9	46448.7	64881.5	34426.7	235660	52609.8
A0A1S9D7H4	Unnamed protein product OtherID_I8TG96_gene_Ao3042_11066 OtherID_Q2UN91_gene_AO090001000456	Aory04_000276200	0	0	0	0	0	0	2.17764e+06	1.90165e+06	1.63919e+06	2.44516e+06	1.09586e+06	1.75101e+06
A0A1S9D7H5	Peptidase S58 DmpA	OAory_01113990	0	0	0	0	0	0	56836	56808.2	91800.2	74970.5	96220.6	80060
A0A1S9D7H7	Small oligopeptide transporter, OPT family	OAory_01113940	0	0	0	0	0	0	26006.9	32417.7	53233.2	27070.1	57827.8	33654.6
A0A1S9D7I3	Bifunctional cytochrome P450_NADPH__P450 reductase	OAory_01111010	0	0	0	0	0	0	286157	331109	388295	326851	416508	311958
A0A1S9D7J1	Uncharacterized protein OtherID_I8TGF5_gene_Ao3042_11089	OAory_01111110	0	0	0	0	0	0	328385	368060	407502	330369	392796	532881
A0A1S9D7J8	Ankyrin repeat_containing domain_containing protein	OAory_01113950	0	0	0	0	0	0	81712.2	89589.3	158911	104911	218616	23885.6
A0A1S9D7K4	FAD dependent oxidoreductase	OAory_01114240	0	0	0	0	0	0	683699	565290	603846	717586	681758	517797
A0A1S9D7K6	Transmembrane protein OtherID_Q2U1X4_gene_AO090138000059	OAory_01114080	0	0	0	0	0	0	122768	112554	112760	35666.2	193402	54950.4
A0A1S9D7K7	deoxyribose_phosphate aldolase OtherID_I8IE49_gene_Ao3042_07620 OtherID_Q2U1X1_gene_AO090138000062	OAory_01114050	0	0	0	0	0	0	110599	0	0	676219	484158	254502
A0A1S9D7L9	Uncharacterized protein OtherID_I8U7B3_gene_Ao3042_00179	OAory_01066380	0	0	0	0	0	0	25916.9	30376.2	0	39229.7	25724.3	17790
A0A1S9D7M4	FMN_dependent alpha_hydroxy acid dehydrogenase	OAory_01114200	0	0	0	0	0	0	10037.1	0	13409	0	0	44135.6
A0A1S9D7N6	Arabinan endo_1,5_alpha_L_arabinosidase OtherID_Q2U1X8_gene_abnC	OAory_01114120	0	0	0	0	0	0	544741	795189	470558	331722	1.17583e+06	85563
A0A1S9D7Q3	Aldehyde Dehydrogenase	OAory_01066680	0	0	0	0	0	0	16533.7	14149.1	39486.3	38093.6	33967.4	17789.5
A0A1S9D7Q8	Uncharacterized protein	OAory_01066630	0	0	0	0	0	0	38335.1	21466.2	37741.4	38067.6	0	0
A0A1S9D7R2	Glycoside hydrolase family 1	OAory_01066780	0	0	0	0	0	0	154437	128205	131747	90741.1	211988	80864.3
A0A1S9D7R9	Peroxisomal biogenesis factor 11	OAory_01066490	0	0	0	0	0	0	799161	877554	995670	843110	642052	799933
A0A1S9D7S2	Uncharacterized protein	OAory_01066880	0	0	0	0	0	0	161035	180751	84303.4	140789	120544	166398
A0A1S9D7S7	AMP_dependent synthetase and ligase	OAory_01111910	0	0	0	0	0	0	13117.7	23224.1	19664.1	15708.1	18213.1	0
A0A1S9D7V1	Monooxygenase FAD_binding protein	OAory_01066660	0	0	0	0	0	0	183292	207230	251798	185736	201250	153192
A0A1S9D7V2	Uncharacterized protein	OAory_01067030	0	0	0	0	0	0	49715.7	49775.3	84652.5	59649.6	210055	49440.9
A0A1S9D7V8	Monooxygenase FAD_binding protein OtherID_I8IT69_gene_Ao3042_00212	OAory_01066710	0	0	0	0	0	0	0	0	40885.8	22425.7	63984.2	40320.4
A0A1S9D7W0	AMP_dependent synthetase and ligase	OAory_01112210	0	0	0	0	0	0	84619.1	0	104170	0	83467.7	51023.5
A0A1S9D7W2	CipC protein OtherID_I8U785_gene_Ao3042_00233 OtherID_Q2U5I3_gene_AO090113000132	OAory_01066890	0	0	0	0	0	0	1.72726e+07	1.61623e+07	1.46641e+07	1.58389e+07	8.76888e+06	1.44902e+07
A0A1S9D7W5	Short_chain dehydrogenase_reductase SDR	OAory_01067070	0	0	0	0	0	0	150785	119699	129031	120912	35357.6	131971
A0A1S9D7X2	Phosphoesterase PA_phosphatase related protein OtherID_I8IT91_gene_Ao3042_00242	OAory_01066990	0	0	0	0	0	0	99809.1	194632	103181	90140.1	195407	124469
A0A1S9D7Y6	Cytokine_induced anti_apoptosis inhibitor 1	Aory04_000376600	0	0	0	0	0	0	127438	143065	107734	92878.6	64621.9	77440.3
A0A1S9D7Z8	CS HSP90_binding domain_containing protein	OAory_01067290	0	0	0	0	0	0	1.93232e+07	1.62246e+07	1.51758e+07	1.50129e+07	8.43453e+06	1.65019e+07
A0A1S9D802	CocE_NonD hydrolase	OAory_01066650	0	0	0	0	0	0	59650.5	58716.8	38170.7	57313.7	0	29174.6
A0A1S9D803	Alcohol dehydrogenase zinc_binding domain protein	OAory_01067340	0	0	0	0	0	0	89418.4	76298	60486.6	36413.1	39739.1	20329.3
A0A1S9D805	C3H1_type domain_containing protein OtherID_Q2U5M6_gene_AO090113000083 OtherID_I8TZ32_gene_Ao3042_03992	OAory_01067260	0	0	0	0	0	0	140166	166806	162720	141158	198816	164072
A0A1S9D809	Protein kinase	OAory_01067390	0	0	0	0	0	0	45764.9	41654.8	39023.3	110386	0	46363.9
A0A1S9D817	RNP_1 like RNA_binding protein	OAory_01067310	0	0	0	0	0	0	1.7115e+06	1.6216e+06	1.06629e+06	1.44511e+06	1.02825e+06	1.25971e+06
A0A1S9D826	Endo_chitosanase	OAory_01067410	0	0	0	0	0	0	54052.5	65802.5	49645.3	85845.4	174091	61821.8
A0A1S9D830	Unnamed protein product	Aory04_001139900	0	0	0	0	0	0	40002.9	36006	39276	36250.2	0	33684.7
A0A1S9D837	Uncharacterized protein	OAory_01067510	0	0	0	0	0	0	969845	904695	927538	767855	563034	879475
A0A1S9D844	Calmodulin OtherID_I8TYF5_gene_Ao3042_04063	OAory_01067930	0	0	0	0	0	0	53407.9	60643.4	33970	68917.8	0	44583.6
A0A1S9D849	Transcription factor domain_containing protein	OAory_01067970	0	0	0	0	0	0	0	0	15239	0	0	0
A0A1S9D862	ATP_dependent DNA helicase PIF1	PIF1	0	0	0	0	0	0	241258	197383	230735	248367	57584.5	173167
A0A1S9D868	Vacuolar protein 8 OtherID_Q2U5T5_gene_vac8 OtherID_I8TYV3_gene_Ao3042_04052	OAory_01067810	0	0	0	0	0	1.03521e+06	277370	335723	391127	326347	318646	271474
A0A1S9D869	Large ribosomal subunit protein mL43 OtherID_I8TZ35_gene_Ao3042_04074 OtherID_Q2U5V4_gene_AO090120000498	OAory_01068040	0	0	0	0	0	0	252418	279920	309886	262769	381535	240803
A0A1S9D870	histidine kinase	OAory_01114330	0	0	0	0	0	0	0	21883.3	9760.7	23325.5	15488.9	26386.2
A0A1S9D871	Exosome complex component, N_terminal domain OtherID_Q2U5U9_gene_AO090120000503 OtherID_I8TYZ7_gene_Ao3042_04069	Aory04_000901700	0	0	0	0	0	0	168116	196667	161906	127724	230448	156577
A0A1S9D876	Ribosome assembly factor mrt4 OtherID_I8A3P9_gene_Ao3042_04076 OtherID_Q2U5V6_gene_AO090120000495	OAory_01068060	0	0	0	0	0	0	279756	264815	306411	254723	490826	378437
A0A1S9D883	Peptidyl_prolyl cis_trans isomerase OtherID_I8TYG5_gene_Ao3042_04082 OtherID_Q2U5W2_gene_AO090120000486	OAory_01068140	0	2056230	2.41501e+06	503602	0	0	1.19646e+06	968418	1.00843e+06	1.28832e+06	655686	1.12267e+06
A0A1S9D885	Dynamin family protein	OAory_01068160	0	0	0	0	0	0	38044.8	90599.8	32672.3	37209.3	46703.5	58175.8
A0A1S9D887	Chorismate mutase OtherID_I8IKM9_gene_Ao3042_04121 OtherID_Q2U5Z9_gene_AO090120000438	OAory_01068480	0	0	0	0	0	0	416498	401417	364040	358752	452875	418572
A0A1S9D890	Enhancer of mRNA_decapping protein 3	OAory_01068190	0	0	0	0	0	0	96298.1	114316	100648	104792	126491	69507
A0A1S9D896	Cytochrome P450	OAory_01068430	0	0	0	0	0	0	0	11876.4	19285.4	0	58963.1	0
A0A1S9D898	Mitochondrial division protein 1	OAory_01068470	0	0	0	0	0	0	122618	126393	139309	159229	120539	117209
A0A1S9D8A2	Probable transporter MCH1	OAory_01068290	0	0	0	0	0	0	0	16717.4	24386.8	32890.5	49750	15260
A0A1S9D8A6	Uncharacterized protein	OAory_01068340	0	0	0	0	0	0	128538	87428.3	62616.4	80986.5	140166	79448.3
A0A1S9D8B3	Large ribosomal subunit protein mL67 OtherID_I8TZ48_gene_Ao3042_04090 OtherID_Q2U5X0_gene_AO090120000478	OAory_01068210	0	0	0	0	0	0	199831	207102	230052	210182	247442	255931
A0A1S9D8B5	Translation initiation factor eIF2B subunit delta OtherID_Q2U611_gene_AO090120000424	OAory_01068630	0	0	0	0	0	0	315939	323711	313046	288572	568075	341087
A0A1S9D8B7	hydroxyacylglutathione hydrolase OtherID_Q2U626_gene_AO090120000408	OAory_01068780	0	0	0	0	0	0	1.33655e+06	1.20877e+06	1.19316e+06	1.30129e+06	980474	1.15092e+06
A0A1S9D8B9	Alpha_1,3_1,6_mannosyltransferase ALG2	OAory_01068310	0	0	0	0	0	0	21004.6	40705.4	54187	45685	59804.9	30806.5
A0A1S9D8C0	Monooxygenase FAD_binding protein	Aory04_000381600	0	0	0	0	0	0	110315	97160.9	107179	133949	93824.6	92394.2
A0A1S9D8C1	Protein BCP1 OtherID_I8TYM7_gene_Ao3042_04122 OtherID_Q2U600_gene_bcp1	OAory_01068490	0	0	0	0	0	0	177929	143527	147767	145766	149146	203415
A0A1S9D8C2	Short_chain dehydrogenase_reductase SDR	OAory_01068440	0	0	0	0	0	0	12706.1	12667.7	20014.9	11598.2	44586.8	0
A0A1S9D8C4	Alpha_beta hydrolase	OAory_01068410	0	0	0	0	0	0	15260	10342.6	0	0	0	0
A0A1S9D8C5	Phosphatidylinositol transfer protein domain protein OtherID_Q2U614_gene_AO090120000421	Aory04_001077000	0	0	0	0	0	0	400101	402939	421017	392304	497780	446696
A0A1S9D8C8	3_hydroxyisobutyryl_CoA hydrolase	OAory_01068730	0	0	0	0	0	0	753640	690201	744403	808122	583810	851109
A0A1S9D8C9	Dihydroxyacetone kinase OtherID_Q2U637_gene_AO090120000396	OAory_01068880	0	0	0	0	0	0	334476	251170	452454	370673	295956	305813
A0A1S9D8D2	DUF1264 domain protein	OAory_01068770	0	0	0	0	0	0	0	49035.3	64585.9	0	0	0
A0A1S9D8D9	Uncharacterized protein OtherID_I8A3K3_gene_Ao3042_04124 OtherID_Q2U602_gene_AO090120000435	OAory_01068510	0	0	0	0	0	512935	1.59033e+06	1.68681e+06	1.06443e+06	620956	1.2866e+06	220660
A0A1S9D8E1	Small nuclear ribonucleoprotein Sm D2 OtherID_Q2U636_gene_AO090120000397 OtherID_I8U670_gene_Ao3042_00615	OAory_01068870	0	0	0	0	0	0	191975	156792	167921	231492	249330	232601
A0A1S9D8E4	Amidohydrolase 2	OAory_01069080	0	0	0	0	0	0	785660	704217	780657	868457	1.21424e+06	728100
A0A1S9D8E6	Uncharacterized protein	OAory_01068610	0	0	0	0	0	0	382186	511842	320920	170642	392837	126899
A0A1S9D8E8	Protein synthesis factor GTP_binding protein	OAory_01068970	0	0	0	0	0	0	284314	198180	332947	302041	269446	202711
A0A1S9D8F2	Large ribosomal subunit protein uL4m OtherID_Q2U622_gene_AO090120000412	OAory_01068740	0	0	0	0	0	0	313959	417425	305388	261993	140985	355963
A0A1S9D8F4	Solid_state culture expressed protein (Aos23) OtherID_I8AAY9_gene_Ao3042_00625 OtherID_Q2U646_gene_AO090120000385	OAory_01068960	0	0	0	0	0	0	103125	258605	124111	80449.7	113009	153973
A0A1S9D8F5	Sulfatase	Aory04_001077600	0	0	0	0	0	0	195711	230850	316325	213974	436083	160747
A0A1S9D8F8	2OG_Fe(II) oxygenase OtherID_Q2U657_gene_AO090120000371	OAory_01069070	0	0	0	0	0	574887	440078	414116	375479	598393	464605	399006
A0A1S9D8F9	Cullin family profile domain_containing protein	OAory_01068890	0	0	0	0	227448	4.57388e+06	190949	212389	268163	227840	333514	218861
A0A1S9D8G5	Unnamed protein product	Aory04_000868000	0	0	0	0	0	0	67164.6	54153.9	69477.6	35085.6	26713.6	74754.9
A0A1S9D8G6	Trafficking protein particle complex subunit OtherID_I8AA46_gene_Ao3042_00610 OtherID_Q2U630_gene_AO090120000403	OAory_01068810	0	0	0	0	0	0	71967.7	70248.8	85286.6	104350	82596.2	99445.4
A0A1S9D8G8	Transmembrane receptor, eukaryota OtherID_I8IS00_gene_Ao3042_00647 OtherID_Q2U668_gene_AO090120000359	OAory_01069170	0	0	0	0	0	0	199431	253228	275235	232069	305878	198842
A0A1S9D8G9	N_acetylglucosaminylphosphatidylinositol deacetylase OtherID_I8U681_gene_Ao3042_00628 OtherID_Q2U649_gene_AO090120000381	OAory_01068990	0	0	0	0	0	0	37325.1	54532.9	58857.7	40970.4	96286.6	35610.9
A0A1S9D8H2	tRNA pseudouridine(55) synthase OtherID_Q2U678_gene_AO090120000348	OAory_01069280	0	0	0	0	0	0	1.0102e+06	1.17621e+06	1.34306e+06	1.36772e+06	1.30661e+06	1.28415e+06
A0A1S9D8H5	Unnamed protein product	Aory04_000769900	0	0	0	0	0	0	42128.4	55947.7	25502.7	70638.7	24797.8	36196.9
A0A1S9D8H6	GPI_anchored cell surface glycoprotein	OAory_01069270	0	0	0	0	0	0	47182.4	39166.6	16760.5	39854.8	80691.6	19780.1
A0A1S9D8I5	Oxo_4_hydroxy_4_carboxy_5_ureidoimidazoline decarboxylase	Aory04_000767700	0	0	0	0	0	0	360779	389149	232276	285242	301597	354285
A0A1S9D8I6	FAD linked oxidase domain_containing protein	OAory_01069190	0	0	0	0	0	0	39398.5	31230.2	31308.1	66282.3	37235	41684.1
A0A1S9D8J0	mRNA decapping protein 2, Box A	OAory_01069140	0	0	0	0	0	0	0	0	0	0	35544.1	0
A0A1S9D8J5	Signal recognition particle, SRP9 subunit OtherID_I8AA31_gene_Ao3042_00654 OtherID_Q2U675_gene_AO090120000351	Aory04_000768000	0	0	0	0	0	0	223900	174607	180191	190112	45419.2	178480
A0A1S9D8J6	DNA (cytosine_5)_methyltransferase 1 replication foci domain_containing protein	OAory_01069290	0	0	0	0	0	0	41226.8	30397.9	31101.3	16655.3	42305.1	46281.5
A0A1S9D8J9	2OG_Fe(II) oxygenase OtherID_Q2U684_gene_AO090120000341	OAory_01069340	0	0	0	0	0	0	347171	308755	260071	353497	264632	341208
A0A1S9D8K7	WD_40 repeat_containing protein OtherID_I8IS19_gene_Ao3042_00665 OtherID_Q2U686_gene_AO090120000339	OAory_01069360	0	0	0	0	0	0	866337	1.03083e+06	1.08636e+06	1.05452e+06	1.29766e+06	949713
A0A1S9D8K8	Ran binding domain OtherID_I8U5M5_gene_Ao3042_00668 OtherID_Q2U689_gene_AO090120000335	OAory_01069390	0	0	0	3.60953e+06	0	2.20509e+06	1.45161e+06	1.7783e+06	1.19939e+06	1.38811e+06	1.45586e+06	1.73243e+06
A0A1S9D8L3	Uncharacterized protein	OAory_01069480	0	0	0	0	0	0	49149.4	8720.1	23142.7	19561.8	95982.4	0
A0A1S9D8L4	DNA polymerase alpha subunit B OtherID_Q2U613_gene_AO090120000422	OAory_01068650	0	0	0	0	0	0	69876.8	29829.7	44300.2	50934.6	18089.4	43977.2
A0A1S9D8M0	ubiquitinyl hydrolase 1 OtherID_I8A4P5_gene_Ao3042_04062 OtherID_Q2U5U4_gene_AO090113000003	Aory04_000900800	0	0	0	0	0	0	48391	41159.4	49612.3	22700.7	103163	46213.2
A0A1S9D8M1	Glycosyl transferase, family 15	OAory_01069410	0	0	0	794283	0	0	109639	85586	152956	125915	256909	119081
A0A1S9D8M2	PEBP family protein	OAory_01068750	0	0	0	0	0	0	396801	492328	502467	460747	447543	552552
A0A1S9D8M4	Ribosomal RNA large subunit methyltransferase E OtherID_I8IUK6_gene_Ao3042_11607 OtherID_Q2U697_gene_AO090120000326	OAory_01069470	0	0	0	0	0	0	28998.7	55282.6	26277.2	34577.3	56445.1	0
A0A1S9D8M7	Tetratricopeptide repeat_containing protein OtherID_Q2U6B1_gene_AO090120000312	OAory_01069630	0	0	0	0	0	0	64688	92529.2	106024	86088.6	192373	104787
A0A1S9D8N0	Replication factor A protein 3 OtherID_I8U631_gene_Ao3042_00613	OAory_01068850	0	2391160	0	0	0	497639	335524	397946	266897	436427	248255	421170
A0A1S9D8N2	Pre_mRNA_processing factor 19 OtherID_Q2U5V2_gene_AO090120000500	OAory_01068020	0	0	0	0	0	0	524895	575542	510323	555803	403620	591383
A0A1S9D8N5	Glycoside hydrolase family 16	OAory_01067100	0	0	0	0	0	0	29637.7	21866.8	0	14291.4	47965.3	0
A0A1S9D8N6	Protein kinase	OAory_01069680	0	0	0	0	165848	0	149041	176356	157008	167806	274010	183618
A0A1S9D8N8	Tubulin_specific chaperone D, C_terminal	OAory_01069610	0	0	0	0	0	0	422864	469141	408680	420040	281983	432881
A0A1S9D8N9	DUF985 domain_containing protein OtherID_Q2U6B8_gene_AO090120000303	OAory_01069690	0	0	0	0	0	0	68585.8	85380.4	67010.6	57067.6	32084.8	44954
A0A1S9D8P1	Ribosomal protein L11 OtherID_I8U8S7_gene_Ao3042_11625 OtherID_Q2U6B5_gene_AO090120000306	OAory_01069670	0	0	0	0	0	0	130704	150773	127785	133986	149554	160754
A0A1S9D8P3	TAP42_like protein OtherID_I8A2C4_gene_Ao3042_05187	OAory_01069740	0	0	0	0	0	0	88849.4	36704.8	65239.3	27419.6	82474.6	55560.2
A0A1S9D8P4	Oxidative stress survival, Svf1_like OtherID_I8AD49_gene_Ao3042_11624 OtherID_Q2U6B4_gene_AO090120000307	OAory_01069660	0	0	0	0	0	0	945689	1.06219e+06	1.06507e+06	965206	518476	1.19979e+06
A0A1S9D8P5	non_specific serine_threonine protein kinase	OAory_01069780	0	0	0	0	0	0	86081.1	108149	105508	72285.4	207887	114310
A0A1S9D8P9	Lon protease homolog 2, peroxisomal OtherID_I8A1E4_gene_Ao3042_05189	OAory_01069760	0	0	0	0	0	0	106068	100744	144496	120698	160845	112470
A0A1S9D8Q2	WD_40 repeat_containing protein	OAory_01069840	0	0	0	0	0	0	216445	231676	242042	227427	182998	186979
A0A1S9D8Q3	Large ribosomal subunit protein uL23m	OAory_01069770	0	0	0	0	0	0	91489.5	87997.4	104237	111263	116438	102284
A0A1S9D8Q4	26S proteasome regulatory subunit RPN1	OAory_01069790	3.80224e+06	2093730	2.66105e+06	861321	641109	1.02804e+06	782135	787332	990385	857980	800074	822076
A0A1S9D8Q8	Glycosidase OtherID_Q2U6E0_gene_AO090120000279 OtherID_I8IIN9_gene_Ao3042_05202	OAory_01069880	0	0	0	0	0	0	1.42735e+06	1.23563e+06	1.20862e+06	1.03669e+06	1.77847e+06	998312
A0A1S9D8Q9	NADH dehydrogenase [ubiquinone] 1 alpha subcomplex assembly factor 3	OAory_01069860	0	0	0	0	0	0	29159.8	0	0	0	0	0
A0A1S9D8R1	PH domain protein OtherID_I8U5L0_gene_Ao3042_00645 OtherID_Q2U666_gene_AO090120000361	OAory_01069150	0	0	0	0	0	0	35723.5	35905.5	35883.6	69116	42854.9	28642.1
A0A1S9D8R3	Alkaline phosphatase OtherID_I8IIQ9_gene_Ao3042_05201 OtherID_Q2U6D9_gene_AO090120000280	OAory_01069870	0	0	0	0	0	0	922207	837272	907831	794695	1.36066e+06	621831
A0A1S9D8R5	Uncharacterized protein OtherID_I8IIN2_gene_Ao3042_05206	OAory_01069910	0	0	0	0	0	0	136913	112915	123424	108035	229914	97640.9
A0A1S9D8R6	14_3_3 domain OtherID_I8A1F7_gene_Ao3042_05217 OtherID_Q2U6F5_gene_AO090120000257	OAory_01070030	6.06468e+07	48429400	6.19012e+07	2.83272e+07	2.159e+07	2.0993e+07	1.41312e+07	1.46468e+07	1.28389e+07	1.36469e+07	6.16033e+06	1.61338e+07
A0A1S9D8R8	Uncharacterized protein OtherID_I8A1F4_gene_Ao3042_05211 OtherID_Q2U6E9_gene_AO090120000264	OAory_01069970	0	0	0	0	0	0	153445	142426	158981	180020	76525.5	219846
A0A1S9D8S0	EKC_KEOPS complex subunit CGI121	OAory_01069960	0	0	0	0	0	0	204997	210376	182110	156216	72499.8	249024
A0A1S9D8S4	ATPase inhibitor, mitochondrial OtherID_I8TWK1_gene_Ao3042_05218 OtherID_Q2U6F6_gene_AO090120000256	OAory_01070040	0	0	0	0	0	82574.9	2.91548e+06	2.43831e+06	1.17492e+06	1.61895e+06	2.08586e+06	1.06149e+06
A0A1S9D8S5	Mitochondrial import inner membrane translocase subunit TIM50 OtherID_I8TVY1_gene_Ao3042_05228 OtherID_Q2U6G6_gene_AO090120000245	OAory_01070130	0	0	0	0	0	0	457048	493313	459258	383099	640477	482692
A0A1S9D8S7	Glycoside hydrolase family 76 OtherID_I8IIP7_gene_Ao3042_05215 OtherID_Q2U6F3_gene_AO090120000260	Aory04_000174700	0	0	0	0	0	0	34087.4	30074.7	36548.5	0	78147.4	0
A0A1S9D8T1	Uncharacterized protein OtherID_I8A1D9_gene_Ao3042_05220	OAory_01070060	0	0	0	0	0	0	76058.7	68316.4	48949.5	68968.9	83933.1	62931.4
A0A1S9D8T2	Zn(2)_C6 fungal_type domain_containing protein	OAory_01070140	0	0	0	0	0	0	17100.5	0	0	0	0	9680.02
A0A1S9D8T3	SH3 domain_containing protein	OAory_01070080	0	0	0	0	0	0	94553.1	61129.3	96277.8	101464	69649.2	59654.4
A0A1S9D8T4	Ribosomal protein L14b_L23e OtherID_I8A1D3_gene_Ao3042_05224 OtherID_Q2U6G2_gene_AO090120000249	OAory_01070090	6.83295e+06	7360150	8.37672e+06	3.73655e+06	1.49185e+06	3.40621e+06	6.28323e+06	7.0722e+06	4.94201e+06	8.74929e+06	876475	7.12463e+06
A0A1S9D8T9	Autophagy_related protein 16 OtherID_I8IUL8_gene_Ao3042_11605	OAory_01069450	0	0	0	0	0	0	14235.9	12015.9	0	28601.4	0	16880.5
A0A1S9D8U0	Beta_lactamase	OAory_01070190	0	0	0	0	0	0	116977	0	0	0	0	87201.1
A0A1S9D8U1	Uncharacterized protein	OAory_01070160	0	0	0	0	0	0	1.22612e+06	1.70805e+06	1.26918e+06	725864	3.2955e+06	403589
A0A1S9D8U2	Peptidase S10 serine carboxypeptidase OtherID_I8TWJ6_gene_Ao3042_05239 OtherID_Q2U6H7_gene_AO090120000232	OAory_01070240	0	0	0	0	0	0	33035.5	0	48582.6	28584.5	19101.4	23774.1
A0A1S9D8U7	DUF952 domain_containing protein	OAory_01070330	0	0	0	0	0	0	241893	196054	176137	202087	193606	134989
A0A1S9D8U8	histidine kinase	OAory_01070270	0	0	0	0	0	0	2.5314e+06	2.37761e+06	2.70499e+06	2.47712e+06	2.34958e+06	2.15382e+06
A0A1S9D8V2	40S ribosomal protein S21	OAory_01070290	0	0	0	432231	1.02201e+06	919664	5.07754e+06	4.30954e+06	4.21438e+06	4.06823e+06	6.60581e+06	4.20049e+06
A0A1S9D8V6	Homoserine O_acetyltransferase OtherID_I8TWH4_gene_Ao3042_05256	Aory04_000169700	0	0	0	0	0	0	160104	128445	122075	206962	194583	171267
A0A1S9D8W0	Probable vacuolar protein sorting_associated protein 16 homolog OtherID_I8A4Q5_gene_Ao3042_04060 OtherID_Q2U5U2_gene_AO090113000006	OAory_01067900	0	0	0	0	0	0	148890	139233	172996	173463	221428	170831
A0A1S9D8W1	SH3 domain_containing protein	OAory_01070360	0	0	0	0	0	0	57929.2	57024.4	46607.1	49525.9	0	92354
A0A1S9D8W2	Peptidyl_prolyl cis_trans isomerase OtherID_Q2U6J1_gene_AO090120000215	OAory_01070390	0	0	0	1.96925e+07	1.14846e+07	1.47636e+07	2.14041e+07	1.89834e+07	1.73328e+07	2.15209e+07	1.3009e+07	2.26355e+07
A0A1S9D8W4	3_hydroxy_3_methylglutaryl coenzyme A reductase	OAory_01070380	3.79959e+06	2510010	4.1044e+06	1.20692e+06	1.36115e+06	979376	76311.2	93507.4	131372	127733	109540	121875
A0A1S9D8W8	Porphobilinogen deaminase OtherID_Q2U6C6_gene_AO090120000294	OAory_01069750	0	0	0	0	0	0	564696	581866	570346	719176	545747	733200
A0A1S9D8X0	Small GTP_binding protein domain_containing protein OtherID_Q2U5V0_gene_AO090120000502	OAory_01068000	0	0	0	0	0	0	235417	171089	220395	200914	290467	246049
A0A1S9D8X4	Cell division_GTP binding protein	OAory_01070480	0	0	0	0	0	0	3.16293e+06	2.91567e+06	3.52156e+06	2.96233e+06	2.54471e+06	3.09017e+06
A0A1S9D8X5	WD_40 repeat_containing protein OtherID_Q2U6K1_gene_AO090120000203 OtherID_I8A2B9_gene_Ao3042_05262	OAory_01070490	0	0	0	0	0	0	56848.6	33725.8	54233	64432.2	59073.4	25475.2
A0A1S9D8X6	Unnamed protein product	Aory04_000168000	0	0	0	0	0	0	89260	104512	94541.9	95108.7	116272	137440
A0A1S9D8X9	Dynein family light intermediate chain	OAory_01070510	0	0	0	0	0	0	85861.8	94866	167049	103036	153435	120601
A0A1S9D8Y1	Short_chain dehydrogenase_reductase SDR	Aory04_000166300	0	0	0	0	0	0	88890.9	168312	186016	161017	209367	97840.6
A0A1S9D8Y2	3_beta hydroxysteroid dehydrogenase_isomerase OtherID_Q2U6L6_gene_AO090120000187	Aory04_000167800	0	0	0	0	0	0	30163.9	46182	35995.3	48021.8	69749.3	48843.2
A0A1S9D8Y3	Unnamed protein product OtherID_I8ABR5_gene_Ao3042_00269	Aory04_000168100	0	0	0	0	0	0	473479	441513	444695	364756	305362	412532
A0A1S9D8Y5	UPF0311 domain_containing protein OtherID_I8U702_gene_Ao3042_00280	OAory_01070670	0	0	0	0	0	0	577321	575673	684026	690452	374788	614935
A0A1S9D8Y8	non_specific serine_threonine protein kinase OtherID_I8ISY7_gene_Ao3042_00275 OtherID_Q2U6L8_gene_AO090120000185	OAory_01070610	0	0	0	0	0	0	73276	60386.2	96332.1	87486.3	57956.6	66914.4
A0A1S9D8Z0	Peptidyl_prolyl cis_trans isomerase_like 2	OAory_01068200	0	0	0	0	0	0	390703	335695	331948	368102	409173	299619
A0A1S9D8Z1	Heat shock protein DnaJ domain protein	Aory04_000769000	0	0	0	0	0	0	74431.6	76614.2	66138.4	57716	135607	36980.1
A0A1S9D8Z2	Copper transport protein	OAory_01070690	0	0	0	0	0	0	1.36375e+06	1.87534e+06	1.86708e+06	1.15468e+06	2.77959e+06	1.07148e+06
A0A1S9D8Z3	Isocitrate lyase OtherID_I8AAW7_gene_Ao3042_00279	OAory_01070660	0	0	0	0	0	0	705051	683398	845504	742444	536705	764034
A0A1S9D8Z5	Nucleoporin, Nsp1_like domain_containing protein OtherID_I8IIN0_gene_Ao3042_05219 OtherID_Q2U6F7_gene_AO090120000255	OAory_01070050	0	0	0	0	0	0	770073	733933	505919	553329	460238	585670
A0A1S9D8Z7	Acyl_protein thioesterase 1	OAory_01070710	0	0	0	0	0	0	1.16404e+06	1.06262e+06	1.1187e+06	1.08535e+06	1.26934e+06	1.24275e+06
A0A1S9D8Z9	Nascent polypeptide_associated complex subunit beta	OAory_01070740	0	0	0	0	0	0	2.98066e+06	2.75548e+06	2.00215e+06	2.17115e+06	786645	2.31405e+06
A0A1S9D902	FMN_dependent alpha_hydroxy acid dehydrogenase	OAory_01070780	0	0	0	0	0	0	366075	324495	457509	363914	455356	344277
A0A1S9D905	Unnamed protein product	Aory04_001061500	0	0	0	0	0	0	15764.2	11396.9	8345.46	18738.7	0	31852.6
A0A1S9D907	Uncharacterized protein	OAory_01069220	0	0	0	0	0	0	75718.2	62462.4	88392	111598	116070	95809.8
A0A1S9D909	beta_galactosidase	OAory_01070840	0	0	0	0	0	0	140963	233169	193252	175162	0	107554
A0A1S9D917	Glucosamine 6_phosphate N_acetyltransferase OtherID_I8IT12_gene_Ao3042_00316	OAory_01071030	0	0	0	0	0	0	240745	248303	296452	293476	252581	321843
A0A1S9D919	Phosphoglycerate mutase OtherID_I8AAV9_gene_Ao3042_00306 OtherID_Q2U6P9_gene_AO090120000145	OAory_01070940	0	0	0	0	0	0	296028	282557	333603	259054	531308	366727
A0A1S9D920	tRNA (uracil_O(2)_)_methyltransferase OtherID_I8U758_gene_Ao3042_00308 OtherID_Q2U6Q1_gene_trm44	Aory04_001061800	0	0	0	0	0	0	5699.4	0	16551.4	28126.7	0	0
A0A1S9D921	DNA repair protein	OAory_01070980	0	0	0	0	0	0	13462.4	0	0	0	0	21186.1
A0A1S9D922	Zn(2)_C6 fungal_type DNA_binding domain	OAory_01071130	0	0	0	0	0	0	251763	254732	96723.6	156996	192549	124483
A0A1S9D924	Ribosomal protein L24E	OAory_01071040	0	0	0	0	0	0	4.04197e+06	4.04678e+06	3.03401e+06	4.21891e+06	3.64651e+06	2.62554e+06
A0A1S9D925	Epsin domain_containing protein	OAory_01070350	0	0	0	0	0	0	209616	152988	134616	158969	95261	153495
A0A1S9D926	Unnamed protein product OtherID_Q2U601_gene_AO090120000436	Aory04_001055300	0	0	0	0	0	0	78039.8	121514	122002	99138.5	160200	98968.6
A0A1S9D927	Eukaryotic translation initiation factor 4C OtherID_I8U733_gene_Ao3042_00312 OtherID_Q2U6Q5_gene_AO090120000137	OAory_01070990	0	0	0	0	0	0	1.67317e+06	1.71796e+06	1.5436e+06	1.48558e+06	826708	1.69011e+06
A0A1S9D929	Aspartate aminotransferase OtherID_I8U6L6_gene_Ao3042_00314 OtherID_Q2U6Q7_gene_AO090120000135	OAory_01071010	0	104713	0	0	0	0	91788.2	189297	100023	77375.6	351874	243663
A0A1S9D931	Ubiquitin carboxyl_terminal hydrolase	OAory_01071080	0	0	0	165093	0	0	705733	697881	778158	692049	460551	820050
A0A1S9D932	Altered inheritance of mitochondria protein 13, mitochondrial	OAory_01071170	0	0	0	0	0	0	47896.7	23543.5	37009.6	13827.4	0	37265.4
A0A1S9D937	tRNA(Phe) 7_[(3_amino_3_carboxypropyl)_4_demethylwyosine(37)_N(4)]_methyltransferase OtherID_I8ISV9_gene_Ao3042_00326	OAory_01071110	0	0	0	0	0	0	33995.7	28811.2	25696.4	31154.4	37834.7	36956.8
A0A1S9D938	Actin_related protein 2_3 complex subunit 4 OtherID_I8ISZ8_gene_Ao3042_00324 OtherID_Q2U6R7_gene_AO090120000124	OAory_01071090	0	0	0	0	0	0	675969	737969	583297	818926	899848	834541
A0A1S9D940	non_specific serine_threonine protein kinase	OAory_01071140	0	0	0	0	0	0	211860	148275	157349	156975	240493	139871
A0A1S9D941	Peptidyl_prolyl cis_trans isomerase OtherID_I8AAZ2_gene_Ao3042_00347 OtherID_Q2U6U0_gene_cyp1	OAory_01071270	0	0	0	0	0	0	131674	99872.9	83822	100803	74791	117676
A0A1S9D943	Phosphotransferase OtherID_I8U6J9_gene_Ao3042_00337 OtherID_Q2U6T0_gene_AO090120000109	OAory_01071180	0	0	0	0	0	0	3.04455e+06	3.13076e+06	3.08456e+06	3.05411e+06	1.66695e+06	3.32274e+06
A0A1S9D946	V_type ATPase, D subunit OtherID_I8ACF7_gene_Ao3042_11620	OAory_01069620	0	0	0	136247	383857	371480	466427	520687	569954	523606	549281	439104
A0A1S9D949	Glycoside hydrolase family 71	OAory_01070550	0	0	0	0	0	0	261923	261955	292373	245403	213700	270216
A0A1S9D950	Aminotransferase class V	OAory_01071370	0	0	0	0	0	0	367387	319547	482046	491435	500932	457114
A0A1S9D951	Ankyrin repeat_containing domain_containing protein OtherID_I8A4W2_gene_Ao3042_03517 OtherID_Q2U6V7_gene_AO090120000078	Aory04_000207500	0	0	0	0	0	0	210282	164581	175899	169829	197541	252525
A0A1S9D955	Inorganic polyphosphate_ATP_NAD kinase	OAory_01068800	0	0	0	0	0	0	79064.3	73091.9	72844.1	83389.9	81410.6	86869.5
A0A1S9D956	SEC7 domain protein	OAory_01069720	0	0	0	0	0	0	52758.6	57973.5	50899.4	50120.2	50812.7	61541.2
A0A1S9D957	Unnamed protein product	Aory04_001084200	0	0	0	0	0	0	65362.1	66614.9	98794.7	94509.1	106433	85608.3
A0A1S9D961	Unnamed protein product	Aory04_000208700	0	0	0	0	0	0	82098.8	42446.2	26037.6	71875.2	45885.2	48613.2
A0A1S9D963	Phospholipid_transporting ATPase OtherID_I8ABR8_gene_Ao3042_00354 OtherID_Q2U6U7_gene_AO090120000088	OAory_01071340	0	0	0	0	0	0	101118	96066	78494.7	84782.2	181421	75183
A0A1S9D965	Glycoside hydrolase family 1	OAory_01071460	0	0	0	0	0	0	228475	196587	210466	225822	262434	129855
A0A1S9D969	Uncharacterized protein	OAory_01070750	0	0	0	0	0	0	142903	121408	121867	118403	156476	143541
A0A1S9D970	alpha,alpha_trehalase	OAory_01071630	0	0	0	0	0	0	2.5612e+06	2.68376e+06	2.33549e+06	2.06885e+06	2.26942e+06	1.90571e+06
A0A1S9D973	NADP_dependent oxidoreductase domain OtherID_Q2U650_gene_AO090120000379	Aory04_001033400	0	0	0	0	0	0	97423.3	140218	119292	144901	75216.8	95708.1
A0A1S9D974	Pyridine nucleotide_disulfide oxidoreductase OtherID_I8A4V8_gene_Ao3042_03518 OtherID_Q2U6V8_gene_AO090120000077	Aory04_000207600	0	0	0	0	0	0	5797.97	0	0	16190.4	35777.7	24834.8
A0A1S9D977	Quercetin 2,3_dioxygenase OtherID_I8A4W8_gene_Ao3042_03523	OAory_01071490	0	0	0	0	0	0	0	31098.8	0	20922.4	0	0
A0A1S9D981	Transcription factor CBF_NF_Y_histone domain_containing protein OtherID_Q2U6Y7_gene_AO090120000041 OtherID_I8A4S0_gene_Ao3042_03545	OAory_01071730	0	0	0	0	0	0	262365	164135	235942	304475	249475	252710
A0A1S9D983	BZIP transcription factor OtherID_I8IIQ3_gene_Ao3042_05216	OAory_01070020	0	0	0	0	0	0	109384	92012.1	115828	113319	83170.9	89851.4
A0A1S9D988	FAD dependent oxidoreductase	OAory_01071680	0	0	0	0	0	0	855933	827752	1.1944e+06	1.04896e+06	1.11017e+06	894312
A0A1S9D991	Uncharacterized protein OtherID_I8U0B1_gene_Ao3042_03557	OAory_01071830	0	0	0	0	0	0	101823	98723.6	59560.2	85425.6	57122.9	47648.6
A0A1S9D993	Unnamed protein product OtherID_I8U675_gene_Ao3042_00650 OtherID_Q2U671_gene_AO090120000356	Aory04_000768400	0	0	0	0	0	0	20808.5	21260.2	48422.2	41096.2	63977.1	65669.2
A0A1S9D9A0	Ubiquitin_conjugating protein E2 OtherID_I8U6N2_gene_Ao3042_00319 OtherID_Q2U6R2_gene_AO090120000129	OAory_01071050	0	0	0	0	0	183905	755245	661073	654240	739206	393670	725911
A0A1S9D9B0	Redoxin domain protein OtherID_I8AAV7_gene_Ao3042_00334 OtherID_Q2U6S7_gene_AO090120000112	OAory_01071150	0	0	0	0	0	0	1.09717e+07	1.07243e+07	9.7237e+06	9.28913e+06	5.15985e+06	1.4753e+07
A0A1S9D9B2	Unnamed protein product OtherID_I8AB13_gene_Ao3042_00669	Aory04_000766500	0	0	0	0	0	0	13578.3	13479.7	41641.5	25977.2	64473.1	0
A0A1S9D9B3	Short_chain dehydrogenase_reductase SDR OtherID_I8TWJ1_gene_Ao3042_05245	OAory_01070320	0	0	0	0	0	0	165998	276762	190866	74824.5	213588	61181.4
A0A1S9D9B9	Arrestin_like domain_containing protein OtherID_Q2U6Z9_gene_AO090120000027	Aory04_000212000	0	0	0	0	0	0	41649.2	34551.9	38329.9	35059.2	55287.2	79493.6
A0A1S9D9C0	Ribosomal RNA_processing protein 43 OtherID_I8AB02_gene_Ao3042_00345	Aory04_001084600	0	0	0	0	0	0	215480	220476	269345	254851	379580	275260
A0A1S9D9C1	Thioredoxin domain_containing protein	OAory_01072130	0	0	0	0	0	0	383007	412732	408436	443820	302663	451352
A0A1S9D9C2	Unnamed protein product	Aory04_000765400	0	0	0	0	0	0	23776.7	10416.3	15473	21015.3	34451.5	16909.7
A0A1S9D9C5	Carboxyvinyl_carboxyphosphonate phosphorylmutase OtherID_I8A5V6_gene_Ao3042_03576	OAory_01072010	0	0	0	0	0	0	41271.8	0	36720.5	41057.4	0	61084
A0A1S9D9D4	Spermine synthase OtherID_I8AAZ6_gene_Ao3042_00266 OtherID_Q2U6K9_gene_AO090120000194	OAory_01070520	0	0	0	0	0	0	231922	230838	338368	307056	327859	263018
A0A1S9D9E0	Unnamed protein product	Aory04_001332300	0	0	0	0	0	160953	41622.2	36856	37780.5	87926.6	35522.1	55739.9
A0A1S9D9E8	Cytochrome P450 OtherID_I8IPH3_gene_Ao3042_02280	OAory_01072190	0	0	0	0	0	0	128744	142777	235303	167871	214176	160620
A0A1S9D9F0	Ethyl tert_butyl ether degradation EthD OtherID_I8U3A3_gene_Ao3042_02307	Aory04_000922900	0	0	0	0	0	0	311027	281947	252286	242023	200583	321876
A0A1S9D9F3	Serine hydrolase OtherID_Q2U6M9_gene_AO090120000171	OAory_01070720	0	0	0	0	0	0	302867	308531	304888	346162	440492	336738
A0A1S9D9F8	Tyrosine__tRNA ligase OtherID_I8A8K7_gene_Ao3042_02291	OAory_01072290	0	0	0	0	0	0	1.50074e+06	1.43085e+06	1.37373e+06	1.49148e+06	1.274e+06	1.6403e+06
A0A1S9D9G6	Pyruvate decarboxylase OtherID_Q2U768_gene_AO090124000047	Aory04_000922600	0	0	0	0	0	2.8278e+06	319592	269830	363880	327283	390210	343728
A0A1S9D9H5	RNP_1 like RNA_binding protein OtherID_I8A1B9_gene_Ao3042_05214	OAory_01070000	0	0	0	0	0	0	915234	928499	1.01068e+06	730433	374655	1.10677e+06
A0A1S9D9H9	Uncharacterized protein	OAory_01072440	8.8861e+06	11266200	1.08189e+07	4.61553e+06	3.90075e+06	3.45279e+06	58943.2	62342	74674	68797.5	83831.4	50313
A0A1S9D9I4	C2H2_type domain_containing protein OtherID_Q2U737_gene_AO090124000080	OAory_01072730	0	0	0	0	0	0	111129	114591	72431.3	108591	151549	96033.9
A0A1S9D9I7	fumarate hydratase OtherID_I8U6P6_gene_Ao3042_00315 OtherID_Q2U6Q8_gene_AO090120000133	OAory_01071020	0	210928	0	2.63829e+06	3.08582e+06	2.47037e+06	2.58439e+06	2.66157e+06	2.30115e+06	2.74467e+06	526009	3.03987e+06
A0A1S9D9J0	Glutamyl_tRNA(Gln) amidotransferase subunit A, mitochondrial	OAory_01072690	0	0	0	0	0	0	0	0	27540.8	0	0	0
A0A1S9D9J6	Acyl transferase	OAory_01072770	0	0	0	0	0	0	27323.2	0	0	0	0	0
A0A1S9D9J7	Uncharacterized protein	OAory_01071120	0	0	0	0	0	0	37915.1	41835.5	38240.8	57373.1	124504	31820
A0A1S9D9J8	Oxidoreductase domain_containing protein	OAory_01071950	0	0	0	0	0	0	1.07569e+06	893454	923242	1.45113e+06	432054	1.05332e+06
A0A1S9D9K0	Unnamed protein product	Aory04_000920000	0	0	0	0	0	0	226850	202502	181765	224702	253061	236208
A0A1S9D9K1	NUDIX hydrolase	OAory_01070300	0	0	0	0	0	0	122167	94471	116246	129349	93909.5	118765
A0A1S9D9K2	Inositol_1_monophosphatase OtherID_I8A8T2_gene_Ao3042_02348 OtherID_Q2U729_gene_AO090124000088	OAory_01072810	0	0	0	0	0	0	253484	223761	255883	274481	334601	310263
A0A1S9D9K3	Purine nucleoside phosphorylase	OAory_01014330	0	0	0	0	0	0	965524	899048	1.10668e+06	1.10079e+06	1.34812e+06	1.20459e+06
A0A1S9D9K6	Peptidase A1 pepsin	OAory_01014320	0	0	0	0	0	0	386560	367216	408653	345766	415816	385693
A0A1S9D9L2	Exocyst complex component SEC15 OtherID_I8U1A7_gene_Ao3042_03134	OAory_01014360	0	0	0	0	0	0	29672.6	49798.3	47577.4	49665.6	129492	50057.6
A0A1S9D9L4	Ribosomal eL28_Mak16 domain_containing protein OtherID_I8U0U7_gene_Ao3042_03141 OtherID_Q2U9I8_gene_AO090701000014	OAory_01014410	0	0	0	0	0	0	3.65158e+06	2.95007e+06	1.62046e+06	1.81664e+06	2.66809e+06	1.19045e+06
A0A1S9D9L9	RNP_1 like RNA_binding protein	OAory_01014420	0	0	0	0	0	0	130088	132879	90647.6	91090.8	95188.9	149837
A0A1S9D9M0	V_type proton ATPase subunit E OtherID_I8ABQ5_gene_Ao3042_00352 OtherID_Q2U6U5_gene_AO090120000091	OAory_01071320	0	0	0	0	0	0	3.02978e+06	2.64461e+06	2.53008e+06	2.38729e+06	2.30777e+06	2.4947e+06
A0A1S9D9M2	Ubiquitin_related modifier 1 OtherID_I8ACI1_gene_URM1 OtherID_Q2U9H6_gene_urm1	URM1	0	0	0	0	0	0	0	77939.9	135591	96322.8	0	142939
A0A1S9D9M5	Transport protein particle (TRAPP) component	OAory_01014390	0	0	0	0	0	0	81063.8	78704.4	81875.5	78172.4	236403	78143.6
A0A1S9D9M6	Porin, eukaryotic type OtherID_I8IUN8_gene_Ao3042_11578 OtherID_Q2U9H8_gene_AO090701000026	OAory_01014510	0	0	0	0	0	0	1.1116e+06	1.35198e+06	1.13795e+06	1.18151e+06	816693	1.53714e+06
A0A1S9D9M7	6_phosphofructo_2_kinase	OAory_01014520	0	0	0	0	661078	0	213357	249037	283744	288415	338933	275133
A0A1S9D9M8	tRNA dimethylallyltransferase	OAory_01014560	0	0	0	0	0	0	8943.67	0	11682.8	0	0	45623.9
A0A1S9D9M9	UPF0363 domain_containing protein OtherID_I8AD70_gene_Ao3042_11584 OtherID_Q2U9H2_gene_AO090701000032	OAory_01014580	0	0	0	0	0	0	290441	229484	324265	236284	390887	289377
A0A1S9D9N3	Elongator complex protein 2 OtherID_I8IUM9_gene_Ao3042_11581 OtherID_Q2U9H5_gene_AO090701000029	OAory_01014540	0	0	0	0	0	0	82419.9	67093.4	77566.3	101593	72349.6	78087.7
A0A1S9D9N4	Alcohol acetyltransferase	OAory_01070700	0	0	0	0	0	0	62807.4	63835.8	64546.2	93303.5	73133.5	101318
A0A1S9D9P4	Uncharacterized protein	OAory_01070800	0	0	0	0	0	0	50550.3	57712.2	26644.3	51584.5	0	41845.9
A0A1S9D9P5	Membrane bound O_acyl transferase MBOAT family protein	OAory_01014740	0	0	0	0	0	0	51150	97508.1	54211.5	105766	79409.3	37741.7
A0A1S9D9P6	HATPase_c domain protein	OAory_01014780	0	0	0	0	0	0	0	0	9215.79	9936.52	0	0
A0A1S9D9P7	Short_chain dehydrogenase_reductase SDR OtherID_I8U3Z6_gene_Ao3042_01929 OtherID_Q2U9F1_gene_AO090701000054	Aory04_000876300	0	0	0	0	0	0	236751	235263	205882	107058	212001	0
A0A1S9D9P9	leucine__tRNA ligase	OAory_01014720	0	0	0	957356	0	0	80267.2	67576	113275	77391.2	117859	96506.5
A0A1S9D9Q0	Formate dehydrogenase OtherID_I8ACH6_gene_Ao3042_11598	OAory_01014710	0	0	0	0	0	0	2.9369e+06	2.44432e+06	2.09583e+06	3.06995e+06	481941	3.12261e+06
A0A1S9D9Q1	HAD_superfamily hydrolase subfamily IB hypothetical 1	OAory_01072450	0	0	0	0	0	0	14309.7	11225.5	35775.5	28710	66065.3	0
A0A1S9D9Q3	Uncharacterized protein OtherID_Q2U9H1_gene_AO090701000033	OAory_01014590	0	0	0	0	0	0	7015.59	0	0	4994.4	0	0
A0A1S9D9Q5	Hsp70 nucleotide exchange factor FES1 OtherID_I8U4D9_gene_Ao3042_01938 OtherID_Q2U9E2_gene_fes1	Aory04_000875500	0	0	0	0	0	0	255217	310132	210119	207541	186573	247500
A0A1S9D9Q8	Short_chain dehydrogenase_reductase SDR OtherID_I8ILS6_gene_Ao3042_03544 OtherID_Q2U6Y6_gene_AO090120000042	OAory_01071720	0	0	0	123483	0	0	448852	398225	358959	358368	445893	394355
A0A1S9D9Q9	Derlin OtherID_Q2U9D2_gene_AO090701000076 OtherID_I8A8L2_gene_Ao3042_01948	OAory_01014930	0	0	0	0	0	0	0	46207.6	0	31078.6	34709.1	25160.7
A0A1S9D9R1	tRNA modification GTPase mnmE	OAory_01014690	0	0	0	0	0	0	88940.9	73094.1	75529.1	75120.4	64144.1	97794
A0A1S9D9R4	Fibronectin type III domain protein OtherID_Q2U6Q6_gene_AO090120000136 OtherID_I8U748_gene_Ao3042_00313	OAory_01071000	0	0	0	0	0	0	58827.5	47787.4	0	92267.6	0	77768.1
A0A1S9D9R5	Histone H3 OtherID_Q2U9D1_gene_AO090701000077 OtherID_I8U4B5_gene_Ao3042_01949	OAory_01014940	0	0	0	0	0	0	194928	224510	230952	254580	347080	146379
A0A1S9D9R6	Alpha_beta hydrolase fold containing protein	OAory_01014980	0	0	0	0	0	0	23313	29708.4	59203.4	21290.9	43942	0
A0A1S9D9S2	aminodeoxychorismate synthase OtherID_Q2U9E8_gene_AO090701000057	Aory04_000876000	0	0	0	0	0	0	0	0	0	0	20589.2	5828.83
A0A1S9D9S5	Succinyl_CoA:3_ketoacid_coenzyme A transferase	OAory_01072650	0	0	0	0	0	0	41817.2	28728.9	10883.1	23350.1	0	38374.6
A0A1S9D9T0	Calcineurin subunit B OtherID_I8A8K8_gene_Ao3042_01962	OAory_01015080	0	0	0	0	0	0	973497	670506	828618	699749	727547	821917
A0A1S9D9T1	Small ribosomal subunit protein uS9m OtherID_I8U4A2_gene_Ao3042_01960 OtherID_Q2U9C0_gene_AO090701000090	OAory_01015060	0	0	0	0	0	0	173963	231462	255968	220426	417069	302437
A0A1S9D9T3	DNA_directed RNA polymerase RBP11_like dimerisation domain_containing protein OtherID_I8U3W5_gene_Ao3042_01955	OAory_01015010	0	0	0	0	0	0	40187.2	88529.4	37831.4	76687	163647	74956.7
A0A1S9D9T5	tRNA (guanine(26)_N(2))_dimethyltransferase OtherID_Q2U735_gene_AO090124000082	OAory_01072750	0	0	0	0	0	0	61317	77907.9	72985.2	74909.9	96241.3	84998.6
A0A1S9D9U0	Gluconate transport inducer 1_Pac2 OtherID_I8U412_gene_Ao3042_01977 OtherID_Q2U9A3_gene_AO090701000110	Aory04_001363900	0	0	0	0	0	0	118860	115248	51727	75385.6	68447	98581.7
A0A1S9D9U1	N(6)_L_threonylcarbamoyladenine synthase OtherID_Q2U9B5_gene_kae1	OAory_01015110	0	0	0	0	0	0	23531.3	0	44110.1	21610.5	39266.4	24404.5
A0A1S9D9U2	60S ribosomal subunit assembly_export protein loc1 OtherID_I8A8J6_gene_Ao3042_01954 OtherID_Q2U9C6_gene_loc1	OAory_01014990	0	0	0	0	0	0	27403.7	52197.8	16321.4	65837	25123.2	32776.4
A0A1S9D9U3	E3 ubiquitin protein ligase	OAory_01015160	0	0	0	0	0	0	125988	106511	133368	145374	211934	139500
A0A1S9D9U6	Exportin_Importin, Cse1_like OtherID_Q2U992_gene_AO090701000124 OtherID_I8IQ86_gene_Ao3042_01988	OAory_01015330	0	0	0	0	0	0	516562	587286	690589	592810	736468	650974
A0A1S9D9U9	RNA helicase OtherID_I8A9F4_gene_Ao3042_01982 OtherID_Q2U998_gene_AO090701000118	Aory04_001263400	0	0	0	0	0	0	7600.08	0	33222.7	16537.4	46030	60119.6
A0A1S9D9V0	tRNA uridine 5_carboxymethylaminomethyl modification enzyme mnmG	OAory_01015210	0	0	0	0	0	0	43346.2	47610.6	79968.1	87376.4	155919	121596
A0A1S9D9V2	malate dehydrogenase OtherID_I8U0T6_gene_Ao3042_03140 OtherID_Q2U9I9_gene_AO090701000013	OAory_01014400	0	0	0	0	0	0	1.15902e+07	1.15008e+07	9.78341e+06	1.20807e+07	5.43835e+06	1.13645e+07
A0A1S9D9V3	ABC_2 type transporter	OAory_01015260	0	0	0	0	0	22028.2	52483.1	68845.9	68995.5	71434.1	87488.9	60220.4
A0A1S9D9V4	Enhancer of polycomb_like protein	OAory_01015090	1.081e+08	91151000	6.54127e+07	3.63008e+07	1.54623e+07	1.94025e+07	1.63409e+06	1.7013e+06	1.30056e+06	2.02534e+06	528480	1.49115e+06
A0A1S9D9V8	GPI ethanolamine phosphate transferase 3	OAory_01015310	0	0	0	0	0	0	27674.3	0	49070.4	0	49859.3	65505.3
A0A1S9D9W0	Maintenance of mitochondrial morphology protein 1	MMM1	0	0	0	0	0	0	25404.9	78181.7	57416.8	31908.5	77515.9	40475.5
A0A1S9D9W1	Protein PET100, mitochondrial OtherID_I8U415_gene_Ao3042_01990 OtherID_Q2U990_gene_AO090701000127	OAory_01015360	0	0	0	0	0	0	72024.9	71818.9	64783.7	72580.6	91439.8	59213.9
A0A1S9D9W3	Tuberin, N_terminal	Aory04_001103700	0	0	0	0	0	0	53655.1	63566.7	71065.1	72376.7	94316.9	53916.4
A0A1S9D9W4	Protein kinase OtherID_I8U0U1_gene_Ao3042_03150	OAory_01014500	0	0	0	0	393472	0	473955	489953	563587	527460	471062	567098
A0A1S9D9X0	HEAT repeat protein OtherID_Q2U985_gene_AO090701000132	OAory_01015410	0	0	0	0	0	0	113656	128583	164468	140328	174782	130848
A0A1S9D9X2	Unnamed protein product OtherID_I8A8K1_gene_Ao3042_01983	Aory04_001263500	0	0	0	0	0	0	173057	158548	111416	143335	74060.6	105148
A0A1S9D9X3	Replication factor C OtherID_I8U8C4_gene_Ao3042_11586 OtherID_Q2U9H0_gene_AO090701000034	OAory_01014600	0	0	0	133490	0	0	100422	111444	118256	116222	239127	137484
A0A1S9D9X8	Sugar transporter	OAory_01015580	0	0	0	0	0	0	256885	330097	252760	300992	337040	213974
A0A1S9D9Y5	Uncharacterized protein	OAory_01015560	0	0	0	0	0	0	58135.9	42680.5	62993.9	44918.9	61904	70279.5
A0A1S9D9Y6	Choline monooxygenase, chloroplastic	OAory_01015640	0	0	0	0	0	0	0	0	47451.5	36048	0	32105.9
A0A1S9D9Y8	Non_structural maintenance of chromosomes element 1 homolog OtherID_Q2U6Z4_gene_AO090120000033	OAory_01071800	0	0	0	0	0	0	14249.2	44379.2	28640.9	33113.3	39941.2	49110.7
A0A1S9D9Y9	Mediator of RNA polymerase II transcription subunit 6 OtherID_I8A9H9_gene_Ao3042_01933 OtherID_Q2U9E7_gene_med6	OAory_01014800	0	0	0	0	0	0	0	83246.2	112792	45065.6	0	0
A0A1S9D9Z3	Glyoxalase_fosfomycin resistance_dioxygenase domain_containing protein OtherID_I8U1S8_gene_Ao3042_02787 OtherID_Q2U947_gene_AO090701000176	OAory_01015830	0	0	0	0	0	0	43557.5	14669.4	15797.7	0	33486	28287.6
A0A1S9D9Z4	Catalase OtherID_I8IMV0_gene_Ao3042_02772 OtherID_Q2U962_gene_AO090701000158	OAory_01015680	0	0	0	0	0	0	546159	753103	733122	333235	1.97071e+06	208146
A0A1S9D9Z5	Ribosomal protein L14	OAory_01015740	0	0	0	0	0	0	3.10733e+06	3.47444e+06	3.4345e+06	3.61833e+06	5.96472e+06	3.92937e+06
A0A1S9D9Z7	Protein YIF1 OtherID_I8A658_gene_Ao3042_02777 OtherID_Q2U957_gene_AO090701000164	OAory_01015720	0	0	0	0	0	0	351094	470991	400368	308935	518498	486326
A0A1S9DA00	Imidazoleglycerol_phosphate dehydratase OtherID_I8A8M4_gene_Ao3042_01944 OtherID_Q2U9D6_gene_AO090701000070	OAory_01014900	0	0	0	0	0	0	519531	576829	438015	601427	820553	602845
A0A1S9DA01	ATP synthase subunit d, mitochondrial	OAory_01015760	0	0	0	0	0	0	4.63009e+06	4.15919e+06	3.63847e+06	3.84961e+06	1.22938e+06	4.22036e+06
A0A1S9DA02	Tetratricopeptide repeat_containing protein	OAory_01015930	0	0	0	0	0	0	100899	92306.7	116253	121945	97630.9	108088
A0A1S9DA03	Signal recognition particle receptor, alpha subunit, N_terminal	OAory_01015710	0	0	0	460169	399816	0	114444	134780	157794	100736	122274	122302
A0A1S9DA04	Phospholipid_transporting ATPase OtherID_I8U1B2_gene_Ao3042_02765 OtherID_Q2U969_gene_AO090701000148	OAory_01015590	0	0	0	0	0	0	21940.2	25329.2	19788.4	3878.86	0	3549.36
A0A1S9DA05	aldehyde dehydrogenase (NAD(+)) OtherID_I8IN33_gene_Ao3042_02783 OtherID_Q2U951_gene_AO090701000172	OAory_01015780	0	0	0	0	0	0	136778	158586	186613	180787	239468	182663
A0A1S9DA07	2_methylcitrate dehydratase OtherID_I8A605_gene_Ao3042_02786 OtherID_Q2U948_gene_AO090701000175	OAory_01015820	0	0	0	1.33305e+06	1.4529e+06	0	1.15105e+06	1.09026e+06	1.33212e+06	1.39411e+06	916793	1.38184e+06
A0A1S9DA10	Uncharacterized protein	OAory_01015000	0	0	0	0	0	0	1.11459e+06	1.19897e+06	871390	1.17946e+06	842338	1.2304e+06
A0A1S9DA16	NADH dehydrogenase [ubiquinone] 1 alpha subcomplex subunit	OAory_01015920	0	0	0	0	0	0	1.89335e+06	1.92077e+06	1.79507e+06	1.72948e+06	731120	1.91453e+06
A0A1S9DA17	Pre_rRNA_processing protein RIX1 OtherID_I8A619_gene_Ao3042_02799 OtherID_Q2U935_gene_AO090701000189	Aory04_000066700	0	0	0	0	0	0	131507	150862	120046	140395	206819	99006.4
A0A1S9DA21	Small GTP_binding protein domain_containing protein	OAory_01016130	0	0	0	0	0	0	197073	249665	293943	248567	218647	296201
A0A1S9DA22	Ribosomal lysine N_methyltransferase 4	OAory_01015100	0	0	0	0	0	0	53530.6	52779.6	47878.6	36216.6	25455	46377.6
A0A1S9DA25	HhH_GPD family protein	Aory04_000064900	0	0	0	0	0	0	12451.1	17899.7	0	21287.8	0	0
A0A1S9DA28	Secretory lipase OtherID_I8A8L7_gene_Ao3042_02281 OtherID_Q2U798_gene_AO090124000015	Aory04_000216600	0	0	0	0	0	0	281410	365203	330555	338951	380431	309319
A0A1S9DA30	Probable electron transfer flavoprotein subunit beta OtherID_I8A7B1_gene_Ao3042_02831	OAory_01016230	0	424944	0	0	197489	0	1.09862e+06	1.09041e+06	944627	1.10648e+06	518889	996649
A0A1S9DA32	Acireductone dioxygenase OtherID_I8U410_gene_ADI1	ADI1	0	0	0	0	0	0	1.35354e+06	1.01006e+06	985173	1.1339e+06	929209	1.1773e+06
A0A1S9DA34	RNP_1 like RNA_binding protein OtherID_I8A6C7_gene_Ao3042_02819 OtherID_Q2U915_gene_AO090701000212	OAory_01016120	0	0	0	0	0	0	116093	71171.2	116525	83376.5	148252	112128
A0A1S9DA35	Transcription elongation factor SPT4	OAory_01016080	0	0	0	0	0	0	254751	185062	317018	257528	252434	276835
A0A1S9DA36	xyloglucan_specific endo_beta_1,4_glucanase OtherID_I8U1K4_gene_Ao3042_02795	OAory_01015890	0	0	0	0	0	0	31752.5	56671.1	60017.8	52831.5	58944.5	78552.4
A0A1S9DA40	Unnamed protein product OtherID_I8U160_gene_Ao3042_02844 OtherID_Q2U8Z1_gene_AO090701000238	Aory04_000071500	0	0	0	0	0	0	427509	714796	1.18312e+06	778879	2.1464e+06	285232
A0A1S9DA47	non_specific serine_threonine protein kinase OtherID_I8IMU1_gene_Ao3042_02818 OtherID_Q2U916_gene_AO090701000211	OAory_01016110	0	0	0	0	0	0	0	0	14699.4	12590	15737.5	0
A0A1S9DA48	Glutathione synthetase OtherID_I8A637_gene_Ao3042_02803 OtherID_Q2U931_gene_AO090701000193	OAory_01015990	0	0	0	68542.5	0	0	425638	334759	514834	466370	455709	428604
A0A1S9DA53	MOZ protein represents a chromatin_associated acetyltransferase OtherID_I8IQ67_gene_Ao3042_01994 OtherID_Q2U986_gene_AO090701000131	OAory_01015400	0	0	0	0	0	0	13825.8	13336.9	8295.3	4866.81	0	0
A0A1S9DA55	Serine_threonine_protein phosphatase	OAory_01016090	0	0	0	0	0	0	329567	354649	371759	360801	321233	387281
A0A1S9DA56	Ribosome_releasing factor 2, mitochondrial	MEF2	0	0	0	0	0	0	96574.2	107687	117061	106900	126904	142446
A0A1S9DA62	TRAPP II complex, Trs120 OtherID_I8U3X5_gene_Ao3042_01930 OtherID_Q2U9F0_gene_AO090701000055	OAory_01014770	1.37772e+06	0	0	0	0	0	63635	64797.6	73083.9	78599.5	69679.6	60567.8
A0A1S9DA63	Homoserine O_acetyltransferase	OAory_01016310	0	0	0	0	0	0	292259	310685	310970	291592	352738	389902
A0A1S9DA66	Carboxypeptidase	Aory04_000069700	0	0	0	0	0	0	3.4165e+06	3.30011e+06	3.12382e+06	3.0258e+06	3.01986e+06	2.54975e+06
A0A1S9DA68	Thioesterase superfamily protein	Aory04_000072600	0	0	0	0	0	0	140003	97536.5	107958	101500	226457	91970.4
A0A1S9DA72	Mitochondrial protein Pet127	OAory_01014870	0	0	0	0	0	0	30154.4	42908.1	45528.2	52579	96079.4	31632.3
A0A1S9DA79	DNA_binding SAP domain protein OtherID_I8A6E2_gene_Ao3042_02838	Aory04_000070900	0	0	0	0	0	0	84377.7	69521.8	88751	77155.6	83922.4	55521
A0A1S9DA81	Arf GTPase activating protein	OAory_01016540	0	0	0	0	0	0	275717	272424	308280	286981	267810	303479
A0A1S9DA88	Uncharacterized protein	OAory_01016830	0	0	0	0	0	0	158939	138428	338351	50320.8	506423	35841.7
A0A1S9DA89	Transcription factor CBF_NF_Y_histone domain_containing protein	OAory_01014350	0	0	0	0	0	0	701235	723556	648031	821229	237890	716250
A0A1S9DA93	Amidophosphoribosyltransferase OtherID_I8IN67_gene_Ao3042_02784 OtherID_Q2U950_gene_AO090701000173	OAory_01015800	0	0	0	442148	0	0	304357	260601	331807	340389	319127	376530
A0A1S9DA94	poly(A)_specific ribonuclease OtherID_I8U138_gene_Ao3042_02908 OtherID_Q2U8S7_gene_AO090701000308	OAory_01016930	0	0	0	0	0	0	145857	135305	149053	117083	106538	136273
A0A1S9DA96	Glycoside hydrolase family 3 domain protein	OAory_01016610	0	0	0	0	0	0	990141	1.51075e+06	2.8274e+06	1.97943e+06	3.48464e+06	1.58547e+06
A0A1S9DA97	RNA polymerase II holoenzyme cyclin_like subunit	OAory_01016680	0	0	0	0	0	0	38495.3	31114.5	20408.8	39339.2	28626.4	13004.9
A0A1S9DA98	26S proteasome subunit P45 OtherID_I8U1V7_gene_Ao3042_02881	OAory_01016660	0	0	0	1.00731e+06	821018	1.02263e+06	1.4833e+06	1.47518e+06	1.70014e+06	1.59969e+06	1.31316e+06	1.36635e+06
A0A1S9DA99	catechol O_methyltransferase	OAory_01016720	0	0	0	0	0	0	342843	263533	369813	356506	115816	286702
A0A1S9DAA2	Ankyrin	OAory_01016740	1.42219e+06	1494950	1.72303e+06	528449	403098	162641	0	75897.4	95863.5	146544	0	112283
A0A1S9DAA4	Tetratricopeptide TPR_2 repeat_containing protein	OAory_01016760	0	0	0	0	0	0	305725	310227	326593	293629	437287	347448
A0A1S9DAA9	Oxidoreductase domain protein OtherID_I8U1Y9_gene_Ao3042_02886 OtherID_Q2U8U9_gene_AO090701000284	OAory_01016710	0	0	0	0	0	0	1.91128e+06	1.80449e+06	1.45954e+06	1.66315e+06	697150	1.59514e+06
A0A1S9DAB1	S_adenosylmethionine synthase OtherID_Q2U8T6_gene_AO090701000299	OAory_01016840	0	0	0	0	151978	0	58499.5	57885.3	85800.6	63093.5	126410	46367.7
A0A1S9DAB3	aldehyde dehydrogenase (NAD(+))	OAory_01017030	0	0	0	0	0	0	544326	570873	613263	629602	543451	653654
A0A1S9DAB5	Enoyl_CoA hydratase_isomerase OtherID_I8U401_gene_Ao3042_01991 OtherID_Q2U989_gene_AO090701000128	OAory_01015370	0	0	0	0	0	0	1.60643e+06	1.47706e+06	1.72703e+06	1.64628e+06	1.36535e+06	1.43909e+06
A0A1S9DAB6	ABC transporter related protein OtherID_Q2U8V1_gene_AO090701000282 OtherID_I8U149_gene_Ao3042_02884	OAory_01016690	0	0	0	602486	181974	225551	454467	478579	526578	482159	649051	561640
A0A1S9DAB8	Amine oxidase OtherID_I8A7I1_gene_Ao3042_02907	OAory_01016920	0	0	0	0	0	0	452626	465364	483876	473277	679660	401299
A0A1S9DAC2	NADH:ubiquinone oxidoreductase, B12 subunit	OAory_01016940	0	0	0	0	0	0	464992	815122	572151	562387	309104	770956
A0A1S9DAC3	AMP_dependent synthetase and ligase OtherID_I8INC2_gene_Ao3042_02910	OAory_01016960	0	0	0	0	0	0	507932	442454	654816	596242	543422	547822
A0A1S9DAC5	Polyprenyl synthetase OtherID_I8U1L3_gene_Ao3042_02827	OAory_01016200	0	0	0	0	0	0	314968	419858	467469	368075	863143	431880
A0A1S9DAC6	Protein involved in synaptic transmission and general secretion Sec1 family_like protein OtherID_I8U498_gene_Ao3042_01928 OtherID_Q2U9F2_gene_AO090701000053	OAory_01014750	0	0	0	0	0	0	177621	138122	203918	166483	231978	149718
A0A1S9DAC9	beta_N_acetylhexosaminidase	Aory04_000079500	0	0	0	0	0	0	39092.2	40420.7	24721.8	42091.3	110708	30173.6
A0A1S9DAD4	Mid2 domain_containing protein	OAory_01016890	0	0	0	0	0	0	334439	244319	193612	216791	23045.8	177918
A0A1S9DAD6	Mso1 N_terminal domain_containing protein OtherID_Q2U971_gene_AO090701000146	OAory_01015570	0	0	0	0	0	0	88450.4	76693.2	42655.6	83429.4	42951.6	72999
A0A1S9DAD7	Berberine_berberine domain protein OtherID_I8U1F8_gene_Ao3042_02918	OAory_01017040	0	0	0	0	0	0	627125	553007	554501	639682	497870	637570
A0A1S9DAF1	Translation elongation factor EF1B, gamma chain, conserved OtherID_I8U4D3_gene_Ao3042_01959 OtherID_Q2U9C1_gene_AO090701000089	Aory04_001336900	0	0	0	1.81392e+06	1.66676e+06	2.73862e+06	5.35073e+06	6.62957e+06	6.90505e+06	6.89042e+06	5.73619e+06	7.1408e+06
A0A1S9DAF2	NmrA_like domain_containing protein	OAory_01017220	0	0	0	0	0	0	144748	157555	140504	146276	152902	153716
A0A1S9DAF4	GPI biosynthesis protein Pig_F	OAory_01017530	0	0	0	0	0	0	29887.7	0	0	22635.4	88060	18420.3
A0A1S9DAG2	Protein kinase domain_containing protein	OAory_01016600	0	0	0	0	0	0	35617	49653.3	32570.2	40066.3	81125	14707.8
A0A1S9DAG5	Serine_threonine_protein phosphatase	OAory_01017340	0	0	0	1.36665e+06	1.03887e+06	1.06195e+06	115660	129122	100808	79396.9	159692	67554.6
A0A1S9DAG6	Glucose_methanol_choline oxidoreductase	OAory_01017630	1.57592e+06	2146280	2.66249e+06	675176	418757	335377	32728.9	12476.6	0	0	105616	21111.4
A0A1S9DAG9	FAD linked oxidase domain_containing protein	OAory_01017190	0	0	0	0	0	0	416527	439727	446449	295031	454855	145671
A0A1S9DAH7	Dihydrodipicolinate synthetase	Aory04_001122600	0	0	0	0	0	0	441809	417401	421751	538390	249885	436171
A0A1S9DAI5	RhoGAP protein	OAory_01017510	0	0	0	0	0	0	49992.9	17373.1	44810.4	24244.3	44551.7	52200.3
A0A1S9DAI8	inositol_3_phosphate synthase	OAory_01017390	0	0	0	440628	0	1.3123e+06	86217.2	105677	84523.5	81082.2	221128	117138
A0A1S9DAI9	4_aminobutyrate aminotransferase OtherID_Q2U920_gene_AO090701000206	OAory_01016070	0	0	0	0	0	0	2.51884e+06	2.43007e+06	1.98636e+06	1.6777e+06	2.06434e+06	3.66184e+06
A0A1S9DAJ0	1,3_beta_glucanosyltransferase OtherID_I8A653_gene_Ao3042_02981 OtherID_Q2U8L0_gene_AO090701000389	Aory04_001232200	0	0	0	0	0	0	1.07649e+06	1.22546e+06	1.11619e+06	1.03542e+06	1.7206e+06	680116
A0A1S9DAJ2	Cytochrome P450	Aory04_001121500	1.63436e+07	14415400	2.1133e+07	5.78558e+06	3.87505e+06	1.72614e+06	258378	202791	224244	307483	166784	310886
A0A1S9DAK0	GTP cyclohydrolase II	OAory_01017720	0	0	0	0	0	0	3.13434e+06	3.02527e+06	3.2748e+06	3.18562e+06	2.97889e+06	2.29561e+06
A0A1S9DAK1	RNA helicase	OAory_01017710	0	0	0	0	1.31803e+06	860386	1.01854e+06	1.21669e+06	1.15546e+06	1.30854e+06	946505	1.23842e+06
A0A1S9DAK5	Ubiquitin_conjugating enzyme E2 2 OtherID_I8A6C4_gene_Ao3042_02976 OtherID_Q2U8L5_gene_AO090701000381	OAory_01017580	0	0	0	0	0	0	490912	368948	394596	330440	257611	418203
A0A1S9DAK6	NAD_dependent epimerase_dehydratase OtherID_I8IMW2_gene_Ao3042_03020	Aory04_001275900	0	0	0	0	0	0	118440	153935	161761	183401	173541	137700
A0A1S9DAK7	Unnamed protein product	Aory04_001231800	0	0	0	0	0	0	30888.2	81084.1	47374.5	41139.9	0	37169.7
A0A1S9DAL1	D_xylulose reductase	OAory_01017840	0	0	0	0	0	0	0	46795.6	91945.7	30955.4	90874.9	0
A0A1S9DAL3	Short_chain dehydrogenase_reductase SDR	OAory_01017860	0	0	0	0	0	0	574620	439545	525619	452924	255268	343133
A0A1S9DAL7	GAF domain protein	OAory_01017920	0	0	0	0	0	0	122507	98083.8	101200	123437	130775	117569
A0A1S9DAL8	beta_glucosidase OtherID_I8A756_gene_Ao3042_02850	OAory_01016370	0	0	0	0	168667	0	906629	1.20698e+06	2.0153e+06	1.43943e+06	832056	1.05149e+06
A0A1S9DAM6	Nascent polypeptide_associated complex subunit alpha OtherID_I8A692_gene_Ao3042_02779 OtherID_Q2U955_gene_egd2	OAory_01015750	0	0	0	0	0	0	7.45539e+06	7.40354e+06	6.63952e+06	6.09362e+06	9.03453e+06	7.05116e+06
A0A1S9DAN0	Cytochrome P450	OAory_01017880	0	0	0	0	0	0	0	0	0	19245.6	0	0
A0A1S9DAN1	HAD_superfamily hydrolase subfamily IA variant 2	Aory04_000062900	0	0	0	0	0	0	923283	715700	663570	890605	400488	751781
A0A1S9DAN4	Unnamed protein product OtherID_I8IN12_gene_Ao3042_03021 OtherID_Q2U8H3_gene_AO090701000431	Aory04_001275800	0	0	0	0	0	0	439935	421681	465767	486749	280466	560896
A0A1S9DAP3	Fumarylacetoacetate (FAA) hydrolase	OAory_01018220	0	3366220	0	1.32963e+06	911952	1.22855e+06	118301	185076	0	0	0	0
A0A1S9DAR4	S_(hydroxymethyl)glutathione dehydrogenase	OAory_01017500	2.75773e+06	1816070	1.44973e+06	1.38907e+06	2.50348e+06	2.52053e+06	2.00402e+06	1.98239e+06	2.51512e+06	2.3171e+06	2.56931e+06	2.28641e+06
A0A1S9DAR9	Beta_lactamase domain protein	Aory04_000057100	0	0	0	0	0	0	0	0	0	0	0	13091.9
A0A1S9DAS6	Lysophospholipase OtherID_Q2U8D2_gene_AO090701000473	Aory04_000059400	0	0	0	0	0	72569.9	1.34583e+06	1.50114e+06	1.70945e+06	1.37067e+06	1.23087e+06	1.38034e+06
A0A1S9DAS8	DNA_directed RNA polymerase III subunit OtherID_I8U259_gene_Ao3042_02834	OAory_01016250	0	0	0	0	0	0	66022.5	58031	66939.3	51176.2	0	38591.5
A0A1S9DAT2	NADH:ubiquinone oxidoreductase complex I intermediate_associated protein 30	OAory_01018480	0	0	0	0	0	0	973126	1.04167e+06	1.13242e+06	986820	1.78648e+06	867459
A0A1S9DAT3	High osmolarity signaling protein SHO1	OAory_01017700	0	0	0	0	0	0	263214	241974	306075	320531	334092	313772
A0A1S9DAV1	Histidine acid phosphatase	OAory_01018680	0	0	0	0	0	0	27039.2	25114.4	29182.1	15268.2	108621	17904
A0A1S9DAV5	Uncharacterized protein	OAory_01019030	0	0	0	0	0	0	62584.2	64075.1	42834.4	72094.9	0	89516.2
A0A1S9DAV7	Polysaccharide lyase OtherID_I8U1T4_gene_Ao3042_03091	Aory04_000055600	0	0	0	0	0	0	30392.4	18878.8	31885.9	25642.5	32529.6	42265
A0A1S9DAV8	RNP_1 like RNA_binding protein	OAory_01016550	1.28905e+06	498290	699890	387374	1.24959e+07	0	4.15258e+06	3.76954e+06	2.67392e+06	3.16447e+06	2.8933e+06	2.82063e+06
A0A1S9DAV9	Exosome complex subunit Rrp46	OAory_01017900	0	0	0	0	0	0	59236.9	74084.4	36972.1	64783.6	35449.1	72536.6
A0A1S9DAW0	Glutathione S_transferase domain_containing protein	Aory04_001229600	0	0	0	0	0	0	82788.7	64527.3	83156.2	121782	144181	68848.8
A0A1S9DAX5	MARVEL_like domain OtherID_I8A5V3_gene_Ao3042_02891 OtherID_Q2U8U4_gene_AO090701000290	OAory_01016750	0	0	0	0	0	0	214080	159427	205212	199952	86930.6	140415
A0A1S9DAY0	Carboxylic ester hydrolase	OAory_01019040	0	0	0	0	0	0	287149	392314	444567	281876	309516	214759
A0A1S9DAY1	Carboxylesterase type B	OAory_01016850	0	0	0	0	0	0	55994.4	40271.1	89337.8	49497.1	152901	17642.4
A0A1S9DAY3	O_methyltransferase family 2	OAory_01018890	0	0	0	0	0	0	98646.7	29292.2	36574	23799.1	139356	0
A0A1S9DAY4	General transcription and DNA repair factor IIH subunit TFB5	OAory_01019120	0	0	0	0	0	0	19299.9	0	8497.14	11192	6971.11	12652
A0A1S9DAZ3	Unnamed protein product OtherID_I8A760_gene_Ao3042_02909 OtherID_Q2U8S6_gene_AO090701000310	Aory04_000079000	0	0	0	0	0	0	595170	668352	522044	558904	265899	624760
A0A1S9DAZ6	Isochorismatase hydrolase	Aory04_000050200	0	0	0	0	0	0	0	0	0	16750.1	29915.6	33173.5
A0A1S9DB06	Endonuclease III homolog	NTH1	0	0	0	0	0	0	83419.7	0	43062.6	43925.3	37636.5	33531.6
A0A1S9DB07	Glycosyl transferase family 8	Aory04_000048200	0	0	0	0	0	0	140459	89592	148011	181696	261694	175880
A0A1S9DB14	2OG_Fe(II) oxygenase	OAory_01017050	0	0	0	0	0	0	117389	134971	148051	150763	204455	123874
A0A1S9DB18	Transcription initiation factor TFIID subunit 8 OtherID_Q2U836_gene_AO090701000586	OAory_01019410	0	0	0	0	0	0	67060.6	58091.3	50790.5	73428.1	74022.9	46094.3
A0A1S9DB24	D_isomer specific 2_hydroxyacid dehydrogenase NAD_binding protein	OAory_01017770	0	0	0	0	0	0	233351	153318	168605	153984	110021	114470
A0A1S9DB26	glutamine__tRNA ligase OtherID_I8A8Y3_gene_Ao3042_01737	OAory_01019460	0	0	0	0	0	0	841269	912874	929914	907713	1.00932e+06	1.00626e+06
A0A1S9DB27	AB hydrolase_1 domain_containing protein OtherID_I8IQR1_gene_Ao3042_01742 OtherID_Q2U822_gene_AO090701000602	OAory_01019510	0	0	0	0	0	0	646976	567981	849591	815721	865612	816914
A0A1S9DB33	Protein involved in synaptic transmission and general secretion Sec1 family_like protein OtherID_Q2U818_gene_AO090701000606	OAory_01019540	0	0	0	0	0	0	404331	393340	433968	374725	274518	384076
A0A1S9DB38	Unnamed protein product OtherID_I8U200_gene_Ao3042_02940	Aory04_001230800	0	0	0	0	0	0	404398	339238	294627	212237	221189	419249
A0A1S9DB43	Kinesin_like protein	Aory04_001292200	0	0	0	0	0	0	22386.3	0	23760.2	34384.3	0	0
A0A1S9DB44	DUF7728 domain_containing protein OtherID_Q2U7Y3_gene_AO090701000652	OAory_01019830	0	0	0	0	0	0	122494	51148.8	93977.1	62481.2	0	47317
A0A1S9DB46	Cupin 2 conserved barrel domain protein OtherID_I8A6I3_gene_Ao3042_02953	Aory04_001120300	0	0	0	0	0	0	621791	736610	624637	787390	746426	534904
A0A1S9DB48	Glycoside hydrolase family 31 OtherID_I8IQS6_gene_Ao3042_01769	OAory_01019740	0	0	0	0	0	0	590524	656036	677255	655996	1.05968e+06	485453
A0A1S9DB70	Pleckstrin homology domain, Mcp5_type	OAory_01020030	838503	370859	0	254588	0	121482	123397	134988	137502	129840	151335	144699
A0A1S9DB74	Aminotransferase class I and II OtherID_Q2U7W5_gene_AO090701000675	OAory_01020020	0	0	0	0	0	0	54898.3	44214.2	73382.4	56684.7	28685	40301.7
A0A1S9DB77	Ferrochelatase	OAory_01020080	0	0	0	0	0	0	156679	141390	189650	164347	261029	191677
A0A1S9DB81	Uncharacterized protein OtherID_I8ACL3_gene_Ao3042_11891	OAory_01020130	0	0	0	154951	0	0	332698	325214	244117	251741	109401	273636
A0A1S9DB83	Pre_mRNA_splicing factor CWC24 OtherID_I8U4E2_gene_Ao3042_01801 OtherID_Q2U7W2_gene_AO090701000678	OAory_01020040	0	0	0	0	0	0	0	0	0	14163.7	0	22880.8
A0A1S9DB84	polynucleotide adenylyltransferase	OAory_01020120	0	0	0	0	0	0	0	7316.82	25456.7	15802.9	0	8890.74
A0A1S9DB85	Alcohol dehydrogenase GroES domain protein OtherID_I8A930_gene_Ao3042_01787	OAory_01019890	0	0	0	0	0	0	41864.2	53536.8	60318	21016.8	99587.4	19473.6
A0A1S9DB92	Single_strand binding protein OtherID_I8IE01_gene_Ao3042_07716	OAory_01020220	0	0	0	0	0	0	579465	630663	527724	461428	715847	560677
A0A1S9DB97	Mitochondrial export protein Som1 OtherID_I8A9R8_gene_Ao3042_01727 OtherID_Q2U837_gene_AO090701000585	OAory_01019400	0	0	0	0	0	0	78059.6	54946.2	51084.5	64893.9	12566.8	39692.3
A0A1S9DBA0	Amine oxidase OtherID_I8U1R4_gene_Ao3042_03076 OtherID_Q2U8B9_gene_AO090701000490	OAory_01018570	0	0	0	0	0	0	149525	142341	187890	175678	198926	184466
A0A1S9DBA2	Squalene monooxygenase OtherID_I8U4H5_gene_Ao3042_01807 OtherID_Q2U7V6_gene_AO090701000685	OAory_01020110	0	5313400	0	2.58508e+06	0	2.27474e+06	330781	344399	389774	330265	346715	526197
A0A1S9DBA3	BHLH domain_containing protein OtherID_I8A852_gene_Ao3042_02013 OtherID_Q2U7S8_gene_AO090701000716	OAory_01020330	0	0	1.77115e+07	0	0	0	2.7666e+06	3.35932e+06	2.95484e+06	2.81028e+06	3.90949e+06	2.64696e+06
A0A1S9DBA6	Probable Xaa_Pro aminopeptidase P	OAory_01020360	0	0	0	0	0	0	789466	816782	822772	885132	1.24357e+06	802874
A0A1S9DBA8	Preprotein translocase, SecY subunit OtherID_Q2U7R7_gene_AO090701000730 OtherID_I8U3Y3_gene_Ao3042_02024	OAory_01020430	0	0	0	0	0	0	1.2764e+06	1.46141e+06	1.66501e+06	1.65916e+06	1.87695e+06	1.70517e+06
A0A1S9DBA9	Barwin_related endoglucanase	Aory04_000205100	0	0	0	0	0	0	49503	20634.1	40580.5	44558.4	47536.5	33580
A0A1S9DBB3	Arginine biosynthesis bifunctional protein ArgJ, mitochondrial OtherID_I8IPZ0_gene_Ao3042_02023 OtherID_Q2U7R8_gene_AO090701000729	OAory_01020420	0	0	0	0	0	0	262064	256210	267627	280408	153700	187233
A0A1S9DBB4	Phenylalanine ammonia_lyase	OAory_01019500	0	0	0	0	0	0	45243.5	45289.6	60744.6	57533.8	85722.5	52840.4
A0A1S9DBB5	Cell wall protein OtherID_Q2U7R3_gene_AO090701000735	OAory_01020460	0	0	0	0	0	0	0	0	22297.5	0	12011.5	0
A0A1S9DBC0	Stress protein DDR48	OAory_01020520	0	0	0	0	0	0	148168	139530	101412	97458.2	137730	143423
A0A1S9DBC3	ABC transporter transmembrane region	OAory_01020290	0	0	651914	0	0	0	246939	215836	303786	234043	337380	242367
A0A1S9DBC9	Serine_threonine kinase receptor_associated protein OtherID_I8A948_gene_Ao3042_02045	OAory_01020630	0	0	0	0	0	0	139154	138762	137392	164944	109689	161949
A0A1S9DBD1	Short_chain dehydrogenase_reductase SDR	OAory_01018870	0	0	0	0	0	0	2.13656e+06	2.16832e+06	1.7933e+06	2.80866e+06	505963	2.44082e+06
A0A1S9DBD3	pyridoxal 5_phosphate synthase (glutamine hydrolyzing) OtherID_I8IPU9_gene_Ao3042_02020 OtherID_Q2U7S1_gene_AO090701000725	OAory_01020390	0	0	0	0	0	0	1.87119e+06	2.00445e+06	2.19195e+06	2.3342e+06	3.43174e+06	3.59194e+06
A0A1S9DBD5	L_carnitine dehydratase_bile acid_inducible protein F	OAory_01019700	0	0	0	0	0	0	30594.7	30255.7	36381.7	34008.5	37428.1	37369.5
A0A1S9DBD6	NAD(P)H_hydrate epimerase	OAory_01020660	0	0	0	0	0	0	109998	51710.2	89597.9	90156.9	0	83452.5
A0A1S9DBD7	RNP_1 like RNA_binding protein OtherID_I8U3W0_gene_Ao3042_02049	Aory04_000698000	0	0	0	0	0	0	60380.6	69023.3	68222.4	54578.7	82947.2	60705.7
A0A1S9DBE2	non_specific serine_threonine protein kinase OtherID_Q2U7N6_gene_AO090701000767 OtherID_I8U3G8_gene_Ao3042_02055	OAory_01020720	0	382393	0	117245	0	126894	138911	96897.4	120814	107958	180660	107037
A0A1S9DBE5	DUF3500 domain_containing protein	OAory_01020760	0	0	0	0	0	0	29776.4	33524.1	18997.1	43564.9	0	26742.4
A0A1S9DBE8	Non_heme dioxygenase N_terminal domain OtherID_Q2U8D3_gene_AO090701000472	OAory_01018450	0	0	0	0	0	0	44377	82615.7	42662.5	30334.5	49445.5	41220.8
A0A1S9DBE9	D_xylose reductase [NAD(P)H] OtherID_I8U3W4_gene_Ao3042_02041 OtherID_Q2U7Q0_gene_AO090701000751	OAory_01020590	0	0	0	0	0	0	908471	975690	959352	948428	644896	1.09868e+06
A0A1S9DBF5	Sphingomyelin phosphodiesterase	OAory_01020860	0	0	0	0	0	0	0	0	12879.1	0	0	19789.7
A0A1S9DBF9	Ribosomal protein S35, mitochondrial OtherID_I8A906_gene_Ao3042_02050 OtherID_Q2U7P1_gene_AO090701000761	OAory_01020690	0	0	0	0	0	0	469784	433248	377068	359506	228009	412306
A0A1S9DBG2	Unnamed protein product OtherID_I8A993_gene_Ao3042_02084 OtherID_Q2U7K6_gene_AO090701000801	Aory04_001349700	0	0	0	0	0	0	239584	202869	499256	150822	754440	0
A0A1S9DBG3	Protein kinase	Aory04_000694200	0	0	0	0	0	0	27944.7	8433.62	9220.88	18692.5	19873.1	17393.1
A0A1S9DBG4	Ketol_acid reductoisomerase, mitochondrial OtherID_I8U086_gene_Ao3042_03507 OtherID_Q2U860_gene_AO090701000557	Aory04_000050100	0	0	0	1.20265e+07	1.34935e+07	1.19995e+07	6.4334e+06	6.59911e+06	7.36908e+06	6.59347e+06	6.37547e+06	8.67929e+06
A0A1S9DBG5	Ubiquitin interaction motif protein	OAory_01020710	0	0	0	0	0	0	200019	179030	246569	198099	223396	190164
A0A1S9DBG7	Carboxylic ester hydrolase	OAory_01020840	0	0	0	0	0	0	138551	162605	81676.8	136957	73238	81464.9
A0A1S9DBG9	Mitochondrial outer membrane translocase complex, subunit Tom70 OtherID_I8A887_gene_Ao3042_02067 OtherID_Q2U7M4_gene_AO090701000781	OAory_01020790	0	0	0	0	0	0	711978	740511	815814	802298	653006	992110
A0A1S9DBH2	tryptophan__tRNA ligase	OAory_01020810	0	0	0	0	0	0	613320	707441	796483	761434	1.0829e+06	858195
A0A1S9DBH8	Glucose_methanol_choline oxidoreductase	OAory_01018750	0	0	0	0	0	0	323443	392202	377809	328571	363125	287493
A0A1S9DBH9	Maf1 regulator	OAory_01020890	0	0	0	0	0	0	61966.5	9995.4	0	17220.4	0	21301.3
A0A1S9DBI0	NADP_dependent oxidoreductase domain OtherID_Q2U7I7_gene_AO090701000824	Aory04_000706900	0	0	0	0	0	0	1.54159e+06	1.73707e+06	2.4368e+06	2.27834e+06	2.51956e+06	1.89621e+06
A0A1S9DBI1	Peptidase S41	OAory_01019370	0	0	0	0	0	0	8112.17	16455.1	19246.8	0	40874.4	0
A0A1S9DBI6	Endoplasmic reticulum_Golgi intermediate compartment protein OtherID_I8A974_gene_Ao3042_02080	OAory_01020910	0	0	0	0	0	0	116919	114520	220073	192856	186926	180740
A0A1S9DBI8	FAD linked oxidase domain_containing protein	OAory_01018850	0	0	0	0	0	0	37702.6	0	25208.1	33754.4	80376.4	14915.2
A0A1S9DBJ0	Phospholipid_glycerol acyltransferase	OAory_01021230	0	0	0	0	0	0	44397	48469.6	49009	54049.2	86534.8	88023.6
A0A1S9DBJ2	AMP_dependent synthetase and ligase	OAory_01019470	0	0	0	0	0	370686	256980	285508	356613	387158	221617	444495
A0A1S9DBJ3	beta_glucosidase	OAory_01021280	0	0	0	0	0	0	139382	118068	115255	108524	111422	86282.5
A0A1S9DBK0	FAD linked oxidase domain_containing protein	Aory04_000709000	0	0	0	0	0	0	55417.6	50773.6	42713.5	0	0	32045.9
A0A1S9DBK3	FUN14 family protein OtherID_I8IPZ6_gene_Ao3042_02021 OtherID_Q2U7S0_gene_AO090701000727	OAory_01020400	0	0	0	0	0	0	98788	136454	114197	66409.6	150503	73022.5
A0A1S9DBK8	Hydrophobin	OAory_01019570	0	0	0	0	0	0	601827	771388	1.13596e+06	493139	3.08774e+06	169023
A0A1S9DBL1	Unnamed protein product	Aory04_000710900	0	0	0	0	0	0	894678	1.24137e+06	993972	874951	2.05212e+06	201136
A0A1S9DBL4	dolichyl_phosphate beta_glucosyltransferase OtherID_I8U3V4_gene_Ao3042_02032 OtherID_Q2U7Q9_gene_AO090701000739	OAory_01020500	0	0	0	0	0	0	46676.6	0	39739.4	53452.7	48003.2	35255.9
A0A1S9DBM6	Amino acid transporter transmembrane OtherID_I8U3V9_gene_Ao3042_02042	OAory_01020600	0	0	0	0	0	0	0	33581.3	22250.4	47113.1	54371.8	0
A0A1S9DBN2	Phosphoglycerate mutase	OAory_01021540	0	0	0	0	0	0	19766.3	122057	113521	31555.3	283864	34296.6
A0A1S9DBP6	SH3 domain_containing protein OtherID_Q2U7W9_gene_AO090701000671	OAory_01019970	0	0	0	0	0	0	89116.6	71973.4	80751.7	79653	84769.9	75207.8
A0A1S9DBP7	Major facilitator superfamily MFS_1	OAory_01087250	0	0	0	0	0	212094	0	0	0	0	0	0
A0A1S9DBP9	Aminotransferase class IV	OAory_01020800	0	0	0	0	0	0	39989.1	10630.6	23459.1	34822.7	23297.5	29890.5
A0A1S9DBQ4	ATP_dependent DNA helicase II subunit 1 OtherID_Q2MHH4_gene_ku70	OAory_01020070	0	0	0	0	0	0	75321.2	85327.3	82061.9	73706.6	104122	56455.8
A0A1S9DBQ7	C3H1_type domain_containing protein	OAory_01019550	0	0	0	0	0	0	80221.7	12692.4	31485.8	23089.6	0	11803.6
A0A1S9DBR1	Unnamed protein product OtherID_Q2U1H6_gene_AO090011000026	Aory04_000194900	0	0	0	0	0	0	10506.1	0	0	23758.5	0	0
A0A1S9DBR4	Extracellular metalloproteinase OtherID_I8TL27_gene_Ao3042_09529 OtherID_Q2U1G7_gene_NpI	OAory_01087450	0	0	0	0	0	0	0	0	0	0	14093.3	0
A0A1S9DBR8	Dcp1_like decapping	Aory04_000203000	0	0	0	0	0	0	0	34367.2	16019.7	22086.2	0	32674.9
A0A1S9DBR9	FMN_dependent alpha_hydroxy acid dehydrogenase	OAory_01021710	0	0	0	0	0	0	314541	258051	281193	234412	222637	189041
A0A1S9DBT6	Hemerythrin HHE cation binding domain protein	OAory_01087700	0	0	0	0	0	0	56039.1	40781	34332	85345.8	0	31385.8
A0A1S9DBU2	2,4_dienoyl_CoA reductase [(3E)_enoyl_CoA_producing] OtherID_I8A9S1_gene_Ao3042_01782 OtherID_Q2U7Y0_gene_AO090701000656	OAory_01019850	0	0	0	0	0	0	464684	475547	608995	525941	417871	546953
A0A1S9DBU3	Peptidase A1 pepsin	Aory04_000192100	0	0	0	0	0	0	253840	199406	114005	150809	86127.1	143464
A0A1S9DBU4	Unnamed protein product	Aory04_000700000	0	0	0	0	0	0	702901	741726	788017	785382	808312	667927
A0A1S9DBU8	Amidohydrolase 3	Aory04_000189800	0	0	0	0	0	0	30477.9	0	25196.9	32646.4	238224	29507.4
A0A1S9DBV3	HAD_superfamily hydrolase subfamily IA variant 3 OtherID_I8IQ51_gene_Ao3042_02039 OtherID_Q2U7Q2_gene_AO090701000749	OAory_01020570	0	0	0	0	0	0	3.66029e+06	3.83004e+06	3.7821e+06	4.29447e+06	5.29044e+06	4.69488e+06
A0A1S9DBV5	non_specific serine_threonine protein kinase	OAory_01087900	0	0	0	458897	0	0	276612	204163	314515	252206	346769	231116
A0A1S9DBW2	Secreted protein OtherID_I7ZRH9_gene_Ao3042_09543 OtherID_Q2U1F2_gene_AO090011000053	OAory_01087610	0	0	0	0	0	0	183272	223788	193951	198862	194052	79424.6
A0A1S9DBW3	30S ribosomal protein S16 OtherID_I8IQ45_gene_Ao3042_02048 OtherID_Q2U7P3_gene_AO090701000758	OAory_01020670	0	0	0	0	0	0	125279	171627	119401	161119	131179	211944
A0A1S9DBW9	Microcystin LR degradation protein MlrC	Aory04_000190100	0	0	0	0	0	0	152830	143216	177051	188249	286123	135803
A0A1S9DBX2	Carboxylic ester hydrolase	OAory_01087880	0	0	0	0	0	0	777304	877943	924318	767909	1.06088e+06	631580
A0A1S9DBX3	Monooxygenase FAD_binding protein	OAory_01020770	0	0	0	0	0	0	14301.4	41596.4	40165.3	34124.9	0	36554.1
A0A1S9DBY3	MARVEL_like domain OtherID_I8IPW7_gene_Ao3042_02075	OAory_01020870	0	0	0	0	0	0	13135.9	2442.29	30324.2	8994.86	5568.97	15487
A0A1S9DBY5	Exocyst complex component Sec8 OtherID_I8A8E0_gene_Ao3042_02015 OtherID_Q2U7S6_gene_AO090701000719	OAory_01020350	0	0	0	0	0	0	75514.3	62107.3	99933.8	93455.8	108709	71961.1
A0A1S9DBY8	Non_heme dioxygenase N_terminal domain	OAory_01021700	0	0	0	0	0	0	59534.2	28308.5	30501.8	62968.2	0	64080.7
A0A1S9DBZ5	Autophagy_related protein 3	OAory_01020450	0	0	0	271793	0	0	228015	211962	238770	255495	269493	166325
A0A1S9DC05	NUDIX hydrolase OtherID_Q2U7Q4_gene_AO090701000747	Aory04_000699200	0	0	0	0	0	0	97428.8	147556	137584	124968	266497	117713
A0A1S9DC14	Purine or other phosphorylase family 1	OAory_01088260	0	0	0	0	0	0	98118.6	97360.5	136690	106991	100212	96911.1
A0A1S9DC25	Ankyrin repeat_containing domain_containing protein	OAory_01020750	0	0	0	0	0	0	0	0	16754.2	22229.6	14052.9	0
A0A1S9DC32	Alcohol dehydrogenase GroES domain protein	OAory_01088480	0	0	0	0	0	0	39976.7	21497.2	17842.2	29573	0	0
A0A1S9DC37	Cyclochlorotine biosynthesis protein O	OAory_01021470	0	0	0	0	0	0	0	0	39851	45481.7	49532.9	0
A0A1S9DC43	xylan 1,4_beta_xylosidase	OAory_01088580	0	0	0	0	0	0	165372	346124	465821	408168	473545	456045
A0A1S9DC45	Phophatidylserine decarboxylase OtherID_I8IQ40_gene_Ao3042_02083 OtherID_Q2U7K7_gene_AO090701000800	Aory04_001349800	0	0	0	0	0	0	0	44110.6	86265.2	13456.8	77733.6	4379.08
A0A1S9DC46	Unnamed protein product OtherID_I8IAL9_gene_Ao3042_09612	Aory04_001253700	0	0	0	0	0	0	62034.6	88822.7	91423.5	101196	166879	71639.9
A0A1S9DC47	Cell wall galactomannoprotein OtherID_I8TJS6_gene_Ao3042_09604 OtherID_Q2U193_gene_AO090011000119	Aory04_001151600	0	0	0	0	0	0	2.35663e+07	2.23024e+07	1.73955e+07	1.57831e+07	1.45923e+07	1.34731e+07
A0A1S9DC56	Uncharacterized protein	OAory_01088610	0	0	0	0	0	0	492195	320353	420940	266495	382184	363126
A0A1S9DC64	CipC protein	OAory_01088530	0	0	0	0	0	0	292542	219325	255033	181621	179561	250914
A0A1S9DC66	Alcohol dehydrogenase GroES domain protein OtherID_I8IAJ1_gene_Ao3042_09627 OtherID_Q2U163_gene_AO090011000154	OAory_01088710	0	0	0	0	0	0	377944	359987	367811	314521	267195	394730
A0A1S9DC91	Short_chain dehydrogenase_reductase SDR OtherID_Q2U117_gene_AO090011000209	OAory_01089140	0	0	0	0	0	0	0	10075.8	19361.2	41649	0	14875.2
A0A1S9DC94	Unnamed protein product OtherID_Q2U125_gene_AO090011000201	Aory04_000283300	0	0	0	0	0	0	22758.9	15458.2	7014.17	12405.9	0	35936.4
A0A1S9DC99	Uncharacterized protein	OAory_01089110	4.27185e+06	2940700	4.286e+06	1.50962e+06	1.19579e+06	820638	46797.4	53025.8	90166.9	78609.6	0	0
A0A1S9DCA5	Unnamed protein product	Aory04_000281600	0	0	0	0	0	0	60347.7	49314.4	70549.2	97510.7	43281.5	50563.1
A0A1S9DCA6	NmrA_like domain_containing protein OtherID_Q2U113_gene_AO090011000213	OAory_01089180	0	0	0	0	0	0	21553.9	0	49399.5	38397.5	0	22258.9
A0A1S9DCB0	Amino acid transporter	OAory_01089340	0	0	0	0	0	0	60956.5	59635.8	70648.9	89017.8	30742.7	49356.2
A0A1S9DCB1	Unnamed protein product	Aory04_001297000	0	0	0	0	0	0	177580	174703	180915	226202	128385	110748
A0A1S9DCB2	Phosphoglycerate mutase family protein OtherID_I8IAQ4_gene_Ao3042_09541	OAory_01087590	0	0	0	0	0	0	91663.9	61876.4	154031	48989	630364	53045.5
A0A1S9DCB3	Choline monooxygenase, chloroplastic	OAory_01021650	0	0	0	0	0	0	48844.3	29026.5	28278.8	49882.1	47377.7	33584.1
A0A1S9DCB5	Uncharacterized protein OtherID_Q2U128_gene_AO090011000198	OAory_01089030	0	0	0	0	0	0	0	0	0	0	203459	0
A0A1S9DCB6	Mannitol 2_dehydrogenase OtherID_I7ZR26_gene_Ao3042_09691 OtherID_Q2U100_gene_AO090011000230	Aory04_000286100	0	0	0	0	0	0	597018	599456	711327	624873	972882	590350
A0A1S9DCB9	Uncharacterized protein	OAory_01089440	0	0	0	0	0	0	0	0	15759.2	0	9628.81	28317
A0A1S9DCC9	N_acetyltransferase	Aory04_001251000	0	0	0	0	0	0	159327	166446	177949	264149	220753	183437
A0A1S9DCE0	Pyridoxal_dependent decarboxylase	OAory_01087370	0	0	0	0	0	0	42332.2	13951.2	20632.6	20566.6	18995.4	0
A0A1S9DCE2	Type 11 methyltransferase OtherID_Q2U173_gene_AO090011000143	Aory04_001361400	0	0	0	0	0	0	67128.6	43376.8	34384.8	45200.1	86186	58110.4
A0A1S9DCE6	RNP_1 like RNA_binding protein	OAory_01089750	0	0	0	0	0	0	184116	125389	201812	192441	129848	177842
A0A1S9DCE8	Sterol 24_C_methyltransferase	OAory_01089740	0	0	0	0	0	0	444440	510123	641172	483848	649805	760833
A0A1S9DCF7	Short_chain dehydrogenase_reductase SDR OtherID_I8ADG3_gene_Ao3042_11461	OAory_01089850	0	0	0	0	0	0	353525	382332	291402	278347	350439	298857
A0A1S9DCG0	Mitochondrial zinc maintenance protein 1, mitochondrial OtherID_I8IUX5_gene_Ao3042_11451 OtherID_Q2U0V4_gene_MZM1	OAory_01089760	0	0	0	0	0	0	59383.7	81594.7	97387.2	53918.3	102806	74863.1
A0A1S9DCG8	Dienelactone hydrolase OtherID_I8ABI0_gene_Ao3042_00004	OAory_01089940	0	0	0	0	0	0	81413.6	41664.1	86825.6	60324.6	107409	94475.9
A0A1S9DCG9	Short_chain dehydrogenase_reductase SDR OtherID_I8IUY2_gene_Ao3042_11457	Aory04_001186800	0	0	0	0	0	0	173515	152096	120581	152316	92961.6	170917
A0A1S9DCH2	NmrA_like domain_containing protein	OAory_01088920	0	0	0	0	0	0	62320.9	64335.7	83008.5	62595.6	0	75664.7
A0A1S9DCH4	Unnamed protein product OtherID_I8ACP8_gene_Ao3042_11436	Aory04_001252000	0	0	0	0	0	0	0	0	0	0	7691.77	0
A0A1S9DCH8	aldehyde dehydrogenase (NAD(+))	OAory_01089910	0	0	0	0	0	0	41074.3	36220	39634.3	48075.4	34803.4	89071
A0A1S9DCI5	Xaa_Pro dipeptidyl_peptidase_like domain_containing protein	OAory_01089960	0	0	0	0	0	0	0	0	5072.74	0	0	0
A0A1S9DCJ2	Phosphoesterase OtherID_I8ADI3_gene_Ao3042_11459 OtherID_Q2U0U6_gene_AO090011000300	OAory_01089830	0	0	0	0	0	0	818847	585304	811921	461091	2.57475e+06	431915
A0A1S9DCJ3	Uncharacterized protein OtherID_I8ABJ6_gene_Ao3042_00036 OtherID_Q2U0Q6_gene_AO090011000343	OAory_01090240	0	0	0	0	0	0	2.11453e+06	1.3448e+06	926103	939910	902563	951721
A0A1S9DCK2	Glutamine synthetase OtherID_I8ITM2_gene_Ao3042_00003	OAory_01089930	0	0	0	0	0	0	71510.5	38101.7	128709	50607.4	86983.6	139091
A0A1S9DCK6	Amidase OtherID_Q2U0P3_gene_AO090011000357	OAory_01090350	0	1291530	0	0	0	0	339129	337285	258830	297243	385409	302845
A0A1S9DCK7	Eukaryotic translation initiation factor 3 subunit C OtherID_I8U773_gene_NIP1 OtherID_Q2U0Q9_gene_nip1	NIP1	0	0	0	0	0	0	1.08168e+06	1.11929e+06	1.65981e+06	1.24145e+06	1.73665e+06	1.45155e+06
A0A1S9DCL0	Mediator complex, subunit Med27 OtherID_Q2U0Q4_gene_AO090011000345	OAory_01090260	0	0	0	0	0	0	63286.8	47697.9	63066.3	49380.7	87862.7	52574.3
A0A1S9DCL2	cysteine_S_conjugate beta_lyase OtherID_I8U7M3_gene_Ao3042_00016 OtherID_Q2U0S6_gene_AO090011000323	OAory_01090030	0	0	0	0	0	0	277589	285661	341233	315970	278417	329764
A0A1S9DCL3	BNR_Asp_box repeat domain protein	OAory_01088590	0	0	0	0	0	0	273616	392898	540799	537577	552574	554112
A0A1S9DCL4	Short_chain dehydrogenase_reductase SDR OtherID_I8ABG1_gene_Ao3042_00060	OAory_01090450	0	0	0	0	0	0	195672	215855	262266	219919	137633	225797
A0A1S9DCL5	Alcohol dehydrogenase zinc_binding domain protein OtherID_I8ACC5_gene_Ao3042_00059 OtherID_Q2U0N2_gene_AO090011000369	OAory_01090440	0	0	0	0	0	0	213230	193097	190853	288295	99111.5	297509
A0A1S9DCL6	Glycine cleavage system P protein OtherID_Q2U0P9_gene_AO090011000351	OAory_01090310	0	456258	512782	98154.4	0	0	245732	240352	336756	286306	487292	392301
A0A1S9DCL8	UBX protein_protein interaction domain_containing protein OtherID_Q2U0M5_gene_AO090011000379	Aory04_001279400	0	0	0	0	0	0	146661	162835	156989	158954	227175	165984
A0A1S9DCM3	Phosphoglycerate mutase	OAory_01088690	0	0	0	0	0	0	90716.8	71322.3	83623	74265.7	85527.9	113948
A0A1S9DCM5	Unnamed protein product OtherID_Q2U0M2_gene_AO090011000382	Aory04_001173100	0	0	0	0	0	0	135969	98117.8	102998	104072	149433	110772
A0A1S9DCM6	Chitin_binding domain 3 protein OtherID_I8U782_gene_Ao3042_00055	Aory04_000916000	0	0	0	0	0	0	248808	236653	191167	206340	99551.9	105798
A0A1S9DCM9	Peptidase S28	OAory_01090280	0	0	0	0	0	0	0	30949.4	28303.4	9179.64	64544.1	0
A0A1S9DCN3	L_carnitine dehydratase_bile acid_inducible protein F OtherID_I8ACP4_gene_Ao3042_11426	Aory04_000289200	0	0	0	0	0	0	73381.9	44808.4	90892.2	73450.8	0	57281.3
A0A1S9DCN9	Aminotransferase class I and II OtherID_I8ITH1_gene_Ao3042_00052 OtherID_Q2U0N9_gene_AO090011000361	OAory_01090380	0	0	0	0	0	0	20715.9	0	10078.4	20409	0	11635.6
A0A1S9DCP1	Elongation factor 1_alpha	OAory_01090560	0	0	0	0	0	0	183277	122375	157351	111989	493554	202822
A0A1S9DCP6	Glyceraldehyde_3_phosphate dehydrogenase	OAory_01090800	0	0	0	1.28173e+08	2.08144e+07	1.50197e+08	8.59941e+06	7.73887e+06	8.88687e+06	8.11087e+06	1.02449e+07	1.17149e+07
A0A1S9DCP7	Carboxylic ester hydrolase	OAory_01090330	0	0	0	0	0	0	66966.9	42484.4	115360	56992.5	252879	21705.2
A0A1S9DCP9	Uncharacterized protein	OAory_01090610	0	0	0	0	0	0	51196.1	69090.7	78871	68562.4	98152.6	0
A0A1S9DCQ3	Dienelactone hydrolase	OAory_01090840	0	0	0	0	0	0	40362.2	49564.8	54469	63081.9	41796.4	34172.4
A0A1S9DCQ4	Unnamed protein product	Aory04_001252900	0	0	0	0	0	0	1.89063e+06	1.98397e+06	1.81988e+06	2.20844e+06	2.36523e+06	1.54793e+06
A0A1S9DCQ6	Endoribonuclease L_PSP	Aory04_001094700	0	0	0	0	0	0	538507	552731	576494	549377	817704	507317
A0A1S9DCQ8	Aminotransferase class I and II OtherID_I8IV06_gene_Ao3042_11446 OtherID_Q2U0V9_gene_AO090011000286	Aory04_001187900	0	0	0	0	0	0	30722.6	45607.6	25717.9	25383.4	45103.2	24269.6
A0A1S9DCR0	Ribosomal protein L22	OAory_01090430	0	0	0	0	342940	0	3.3206e+06	3.46144e+06	3.03933e+06	3.88586e+06	2.40622e+06	4.11502e+06
A0A1S9DCR1	Vacuolar sorting protein 39_Transforming growth factor beta receptor_associated domain 2	OAory_01090580	0	0	0	0	0	0	26606.7	77520.7	75563	54066.1	98816.7	68730.6
A0A1S9DCR6	Phytanoyl_CoA dioxygenase OtherID_I7ZQV5_gene_Ao3042_09728 OtherID_Q2U0I6_gene_AO090011000425	Aory04_001094300	0	0	0	0	0	0	981901	1.15707e+06	993614	1.07726e+06	1.06808e+06	1.00913e+06
A0A1S9DCR8	Like_Sm ribonucleoprotein core	OAory_01090530	0	0	0	0	0	0	472658	875154	718144	593509	642929	620256
A0A1S9DCS7	RNP_1 like RNA_binding protein OtherID_I8IAC8_gene_Ao3042_09742	OAory_01091040	0	0	0	0	0	0	152222	138760	153948	152043	196510	117579
A0A1S9DCT1	AMP_dependent synthetase and ligase OtherID_I8IAA4_gene_Ao3042_09748	OAory_01091100	0	0	0	0	0	0	191503	162113	241721	236861	163438	217225
A0A1S9DCT5	Phosphoglycerate mutase	OAory_01091060	0	0	0	0	0	0	47901.8	87806.4	58545.7	60063.1	51616.8	74590.6
A0A1S9DCT8	Transcription factor domain_containing protein	OAory_01090020	0	0	0	0	0	0	63540.3	82259.8	93854.7	66480.7	125142	71027.4
A0A1S9DCT9	Alpha_beta hydrolase fold_3 domain_containing protein	OAory_01090880	0	0	0	0	0	0	0	0	1.37081e+06	3.0456e+06	0	0
A0A1S9DCU2	Unnamed protein product	Aory04_001227900	0	0	0	0	0	0	28316.9	24714.2	24881.9	18055.2	0	0
A0A1S9DCU5	Mannose_6_phosphate isomerase	OAory_01091160	0	0	0	0	0	0	170761	136913	114397	125692	175883	232975
A0A1S9DCV1	Acetamidase_Formamidase OtherID_Q2U0E3_gene_AO090011000472	OAory_01091300	0	0	0	0	0	0	1.68697e+06	1.38483e+06	1.50758e+06	1.43504e+06	1.54598e+06	1.32224e+06
A0A1S9DCV5	Protein kinase	OAory_01090220	0	0	0	0	0	0	126161	114793	163135	138697	88525.9	129409
A0A1S9DCV6	General negative regulator of transcription subunit OtherID_Q2U0D9_gene_AO090011000479	OAory_01091350	0	0	0	0	0	0	244697	254515	254367	278883	280246	237468
A0A1S9DCW0	D_xylose reductase [NAD(P)H]	OAory_01089590	0	0	0	0	0	1.01241e+06	961162	866660	922864	1.11594e+06	817647	961612
A0A1S9DCW3	Dihydrolipoyl dehydrogenase OtherID_Q2U0D3_gene_AO090011000486 OtherID_I7ZQP3_gene_Ao3042_09780	OAory_01091400	532275	0	0	3.22027e+06	817596	4.77035e+06	3.32282e+06	3.50617e+06	4.19681e+06	3.62136e+06	4.55012e+06	3.98799e+06
A0A1S9DCW6	C3H1_type domain_containing protein	OAory_01091450	0	0	0	0	0	0	62218.5	53174.8	83265.1	94078.4	137039	41810.8
A0A1S9DCW9	FAD dependent oxidoreductase	OAory_01091310	0	0	0	0	0	0	329168	299052	315793	316953	356043	334399
A0A1S9DCX1	DNA_directed RNA polymerase I, subunit RPA34.5	OAory_01091500	0	0	0	0	0	0	22077.3	9035.64	0	36076.7	28521.9	29780.2
A0A1S9DCX2	Uncharacterized protein OtherID_Q2U0H4_gene_AO090011000438	OAory_01091030	0	0	0	0	0	0	331644	300785	350769	341380	467094	226333
A0A1S9DCX4	Glycoside hydrolase family 2 sugar binding protein	OAory_01091550	0	7988270	0	0	0	0	133239	168676	150293	184312	156064	121850
A0A1S9DCX9	Phosphoglucomutase_phosphomannomutase alpha_beta_alpha domain I	OAory_01091410	0	0	0	0	283327	493952	262992	219751	355313	275151	314780	297397
A0A1S9DCY1	DASH complex subunit SPC19 OtherID_I8TK87_gene_Ao3042_09799 OtherID_Q2U0B4_gene_AO090011000508	OAory_01091600	0	0	0	0	0	0	30732.6	14227.7	28359.7	26211.9	0	14433.5
A0A1S9DCY4	Heat shock protein 70	OAory_01091650	0	0	0	0	0	0	815893	811570	844239	790433	498241	1.18919e+06
A0A1S9DCY8	Sterol 3_beta_glucosyltransferase	OAory_01091510	0	0	0	0	0	0	36736.5	32683.7	46719.1	26820.2	30632.2	33473.8
A0A1S9DCZ6	AAA ATPase central domain protein	OAory_01089990	0	0	0	0	0	0	147939	127763	219403	120598	346522	220748
A0A1S9DCZ8	RNA_binding protein Rrp4 family protein (S1 domain and KH domain)_like protein OtherID_I8TJQ4_gene_Ao3042_09805 OtherID_Q2U0A8_gene_AO090011000514	Aory04_000625000	0	0	0	0	0	0	72378.4	77849.3	83177.7	81490.7	121351	100944
A0A1S9DCZ9	Ribosomal small subunit Rsm22 OtherID_Q2U0B3_gene_AO090011000509	OAory_01091610	2.30573e+06	1780060	1.72594e+06	544598	730949	393928	111927	135641	154135	116469	55608.9	132916
A0A1S9DD00	Uncharacterized protein	OAory_01089570	0	0	0	0	0	0	216946	249695	198695	258039	362914	254646
A0A1S9DD01	peptidylprolyl isomerase OtherID_I7ZQZ5_gene_Ao3042_09774	OAory_01091330	0	0	0	0	0	0	289276	0	0	47625.6	1.63689e+06	0
A0A1S9DD04	Catalase	Aory04_000623000	0	0	0	0	0	0	4.58321e+06	4.49538e+06	5.39874e+06	5.79213e+06	6.47303e+06	5.04462e+06
A0A1S9DD10	Uncharacterized protein	OAory_01091840	0	0	0	0	0	0	59783.8	38708.6	18637.4	44863.1	0	19136
A0A1S9DD12	Ubiquitin system component Cue domain_containing protein	Aory04_000627200	0	0	0	0	0	0	100496	69789.4	73877	86457.2	157340	111450
A0A1S9DD14	Protein YIP OtherID_I7ZQC2_gene_Ao3042_09829 OtherID_Q2U081_gene_AO090011000550	OAory_01091950	0	0	0	0	0	0	293574	296538	294888	357231	326110	287584
A0A1S9DD15	Ran binding domain OtherID_I7ZQX4_gene_Ao3042_09828	OAory_01091940	0	0	0	0	0	0	1.2466e+06	1.01385e+06	915231	960031	1.39586e+06	958141
A0A1S9DD18	Protein RER1 OtherID_I7ZQK2_gene_Ao3042_09818 OtherID_Q2U094_gene_AO090011000535	OAory_01091810	0	0	0	0	0	0	153356	216368	222494	264951	142118	284116
A0A1S9DD20	RNA helicase	OAory_01092000	0	0	0	0	325208	652424	334492	385851	387147	346176	502798	383122
A0A1S9DD26	Unnamed protein product	Aory04_001094500	0	0	0	0	0	0	452529	570741	248906	160814	344621	133649
A0A1S9DD27	phosphoribosylglycinamide formyltransferase 1 OtherID_I7ZQX9_gene_Ao3042_09825	OAory_01091910	0	0	0	0	0	0	572717	560430	543240	544695	761279	567236
A0A1S9DD30	ETC complex I subunit OtherID_I7ZQL8_gene_Ao3042_09853 OtherID_Q2U057_gene_AO090011000578	OAory_01092150	0	0	0	0	0	0	2.55858e+06	2.2594e+06	2.27195e+06	2.09246e+06	2.4641e+06	2.49719e+06
A0A1S9DD35	Coatomer subunit beta OtherID_I7ZQH6_gene_Ao3042_09852	OAory_01092140	0	0	0	0	0	0	838016	986180	1.23263e+06	1.04933e+06	1.52592e+06	1.03445e+06
A0A1S9DD40	Ribosomal protein S9	OAory_01092240	0	2947760	3.55322e+06	1.25431e+06	728829	2.10845e+06	4.29759e+06	5.87282e+06	4.81723e+06	5.42536e+06	3.92074e+06	5.94664e+06
A0A1S9DD41	Rhamnogalacturonase A_B_Epimerase_like pectate lyase domain_containing protein OtherID_Q2U0N8_gene_AO090011000362	OAory_01090390	0	0	0	0	0	0	220117	318125	470030	268008	1.55249e+06	103035
A0A1S9DD42	Uncharacterized protein OtherID_I8IA79_gene_Ao3042_09842 OtherID_Q2U068_gene_AO090011000565	OAory_01092010	0	0	0	0	0	0	338259	745705	197871	651760	452703	166513
A0A1S9DD52	Enoyl_CoA hydratase_isomerase	OAory_01092110	0	0	0	0	0	0	607216	546910	609723	676465	444416	612031
A0A1S9DD57	General substrate transporter	Aory04_000996300	0	0	0	0	0	0	427469	465720	478026	189211	883467	143881
A0A1S9DD61	NAD_dependent epimerase_dehydratase OtherID_I8TV14_gene_Ao3042_05539	OAory_01092400	0	0	0	0	0	0	1.67028e+06	1.64843e+06	1.61227e+06	1.57158e+06	979189	1.77417e+06
A0A1S9DD66	Oxidoreductase domain protein OtherID_I8A0Q6_gene_Ao3042_05543	OAory_01092450	0	0	0	0	77063.7	0	255466	245310	267634	313570	303970	201341
A0A1S9DD71	FeS cluster insertion	Aory04_001006200	0	0	0	0	0	0	211766	167570	203377	208017	197124	242638
A0A1S9DD72	AP complex subunit beta OtherID_I8TVE9_gene_Ao3042_05535 OtherID_Q2U036_gene_AO090011000604	OAory_01092360	0	0	0	0	0	0	119018	123057	134776	122145	123683	112559
A0A1S9DD73	Branched_chain_amino_acid aminotransferase OtherID_I8TVJ7_gene_Ao3042_05529	OAory_01092280	0	0	0	0	0	0	177347	234835	180750	141626	225184	649356
A0A1S9DD76	Unnamed protein product	Aory04_000915500	0	0	0	0	0	0	148692	145307	151935	166117	104668	156595
A0A1S9DD80	Unnamed protein product	Aory04_001007100	0	0	0	0	0	0	343718	346417	270182	246507	156569	349167
A0A1S9DD82	Unnamed protein product	Aory04_001013500	0	0	0	0	0	0	474630	560571	462789	233813	235910	98406.9
A0A1S9DD85	RAVE subunit 2_Rogdi	OAory_01091620	0	0	0	0	0	0	34313.4	43393.7	37812.8	33211.3	16120.5	27565.8
A0A1S9DD86	SH3 domain_containing protein	OAory_01092380	0	0	0	0	0	0	1.18763e+06	1.05564e+06	906216	939364	918941	927452
A0A1S9DD87	Short_chain dehydrogenase_reductase SDR OtherID_I8U759_gene_Ao3042_00063 OtherID_Q2U0M8_gene_AO090011000374	OAory_01090470	0	0	0	0	0	0	386003	328848	348643	354153	182706	346153
A0A1S9DD88	Ammonium_dependent carbamoyl phosphate synthetase OtherID_Q2U015_gene_AO090011000630 OtherID_I8A0N9_gene_Ao3042_05556	OAory_01092600	0	0	0	955186	856422	831628	746919	872176	971676	867672	1.07932e+06	1.06194e+06
A0A1S9DD90	Inositol oxygenase OtherID_I8TVL1_gene_Ao3042_05544 OtherID_Q2U027_gene_AO090011000613	OAory_01092460	0	0	0	0	0	0	35548.4	102424	46343.9	90583.3	60879.8	137506
A0A1S9DD95	Intradiol ring_cleavage dioxygenase	OAory_01090570	0	0	0	0	0	0	222189	246860	286478	230568	235168	220637
A0A1S9DD98	Chromatin SPT2	Aory04_001012700	0	0	0	0	0	0	83891.6	56811.9	56082	48593.9	0	0
A0A1S9DDA0	Unnamed protein product	Aory04_001013300	0	0	0	0	0	0	17884	11848.6	16784.7	20612.5	0	21342.5
A0A1S9DDA1	Transmembrane protein	OAory_01092840	0	0	0	0	0	0	102963	111857	132395	111351	186961	122861
A0A1S9DDA3	Splicing factor PWI OtherID_I8TUV1_gene_Ao3042_05576 OtherID_Q2TZZ5_gene_AO090011000655	OAory_01092800	0	0	0	0	0	0	0	56616.4	59758.2	68715	0	41335.7
A0A1S9DDA5	Ribosomal protein S21	Aory04_001002900	0	0	0	0	0	0	368063	416423	372474	378752	442077	439731
A0A1S9DDA7	Enoyl_CoA hydratase_isomerase	OAory_01091820	0	0	0	0	0	0	1.48331e+06	1.38419e+06	1.68028e+06	1.55038e+06	1.56855e+06	1.56e+06
A0A1S9DDA8	GPI anchored protein OtherID_I7ZQQ5_gene_Ao3042_09747	OAory_01091090	0	0	0	0	0	0	146496	237610	254872	134255	280189	163848
A0A1S9DDB2	RRM domain_containing protein	OAory_01092900	0	0	0	0	0	0	141302	199152	88006.9	130579	119192	96861
A0A1S9DDB8	Ribosomal protein S19	OAory_01092580	0	0	0	0	0	0	473896	448768	466103	551593	374982	474410
A0A1S9DDB9	Stress_induced protein, KGG, repeat_containing protein OtherID_I8IHW2_gene_Ao3042_05577	Aory04_001002500	0	0	0	0	0	0	192351	476416	125228	138733	473658	85729.2
A0A1S9DDC0	Rhodanese_like protein OtherID_I8II12_gene_Ao3042_05581 OtherID_Q2TZZ0_gene_AO090011000662	OAory_01092860	0	0	0	0	0	0	244062	257845	223601	290667	211390	268280
A0A1S9DDC3	Transmembrane protein UsgS	OAory_01091290	0	0	0	0	0	0	148451	194043	218591	223604	210902	195898
A0A1S9DDC6	RING_type E3 ubiquitin transferase	OAory_01093050	0	0	0	0	0	0	20875.5	72155.6	28501.7	22658	39529.2	12796
A0A1S9DDC7	Uncharacterized protein	OAory_01092680	0	0	0	0	0	0	56518.3	99266.3	106607	119632	149582	92691.5
A0A1S9DDC8	Uncharacterized protein	OAory_01092910	0	0	0	0	0	0	41299.7	26484.1	90581.8	0	27868.4	19780.6
A0A1S9DDD3	Unnamed protein product	Aory04_000627600	0	0	0	0	0	0	72127.9	44805.5	29724.6	53914.3	0	56945
A0A1S9DDD4	Uncharacterized protein	OAory_01090970	0	0	0	0	0	0	83105.4	109804	80389.5	68183.6	189052	29667.5
A0A1S9DDD5	Mannitol_1_phosphate 5_dehydrogenase OtherID_I8TJR2_gene_Ao3042_09851 OtherID_Q2U059_gene_mpdA	Aory04_000996000	0	0	0	0	0	0	9.51879e+06	1.09092e+07	1.28838e+07	1.04788e+07	8.77927e+06	7.65133e+06
A0A1S9DDD7	Aspartate aminotransferase OtherID_I8TV11_gene_Ao3042_05597 OtherID_Q2TZX5_gene_AO090011000679	OAory_01093010	0	0	0	0	0	0	2.43432e+06	2.62467e+06	2.23383e+06	2.94725e+06	1.74238e+06	3.00557e+06
A0A1S9DDE1	DUF7708 domain_containing protein	OAory_01093060	0	0	0	0	0	0	8376.16	0	33934.7	0	0	0
A0A1S9DDE2	CHCH domain_containing protein	OAory_01093200	0	0	0	0	0	0	239031	246521	197459	210182	344512	258041
A0A1S9DDE4	Uricase OtherID_I8TJN6_gene_Ao3042_09861 OtherID_Q2U050_gene_AO090011000588	OAory_01092220	0	0	0	0	0	0	912266	1.02762e+06	959503	691910	1.04476e+06	1.12711e+06
A0A1S9DDE7	DNA replication licensing factor MCM7 OtherID_Q2U020_gene_MCM7 OtherID_I8TVH9_gene_MCM7	MCM7	0	0	0	0	0	0	227046	206230	267912	284512	269324	262400
A0A1S9DDF0	Eukaryotic translation initiation factor 4G1, eIF4E_binding domain	OAory_01093300	7.61317e+06	11771000	8.03086e+06	5.06233e+06	505411	6.50157e+06	955662	824430	745342	796928	742474	786900
A0A1S9DDF3	Ribosomal protein S14 OtherID_I8TJM0_gene_Ao3042_09798 OtherID_Q2U0B5_gene_AO090011000506	OAory_01091590	0	0	0	0	0	0	80309.5	100519	66541	84474.6	173849	75540
A0A1S9DDF4	Eukaryotic translation initiation factor 3 subunit L	OAory_01092320	0	0	0	0	0	0	542690	654964	698309	708015	620291	762319
A0A1S9DDF6	RNP_1 like RNA_binding protein OtherID_I8A0F9_gene_Ao3042_05558 OtherID_Q2U013_gene_AO090011000633	OAory_01092630	0	0	0	0	223307	0	5.03295e+06	4.71749e+06	3.19946e+06	4.19492e+06	2.32581e+06	3.45363e+06
A0A1S9DDF8	5_demethoxyubiquinone hydroxylase, mitochondrial OtherID_I7ZQT6_gene_COQ7 OtherID_Q2U0F8_gene_COQ7	COQ7	0	0	0	0	0	0	74656.1	84468.2	76773.2	74321.8	63373	93958.7
A0A1S9DDG4	Eukaryotic translation initiation factor 3 subunit G OtherID_Q2U002_gene_tif35 OtherID_I8II16_gene_TIF35	TIF35	0	0	0	0	0	0	984567	882547	650882	986861	562472	1.05935e+06
A0A1S9DDG5	UspA domain_containing protein	OAory_01093310	0	0	0	0	0	0	61884.3	61842	84586.1	52637.9	74014.1	48922.7
A0A1S9DDG9	Signal recognition particle subunit SRP14 OtherID_I7ZQM4_gene_Ao3042_09768 OtherID_Q2U0E6_gene_AO090011000469	Aory04_001299500	0	0	0	0	0	0	86564.5	62629.5	102029	80537.7	79724.4	62660.4
A0A1S9DDH6	Protein YOP1 OtherID_I8TUY0_gene_Ao3042_05626 OtherID_Q2TZU5_gene_AO090011000717	OAory_01093280	0	0	0	0	0	53285.3	230491	247692	271992	243098	214942	206566
A0A1S9DDH8	glucan endo_1,6_beta_glucosidase	OAory_01093600	0	0	0	0	0	0	0	52251.6	78539.7	0	263941	0
A0A1S9DDI3	60 kDa chaperonin OtherID_Q2TZQ3_gene_AO090011000764 OtherID_I8IIS2_gene_Ao3042_04927	Aory04_000110000	5.09298e+06	5429350	0	3.53534e+06	4.51989e+06	4.48169e+06	3.06656e+06	3.31254e+06	3.7081e+06	3.4794e+06	3.09755e+06	3.89696e+06
A0A1S9DDI4	Superoxide dismutase 1 copper chaperone	OAory_01092930	0	0	0	0	0	0	421596	330230	365380	313681	319340	447766
A0A1S9DDI7	50S ribosomal protein L30e	OAory_01093700	4.3926e+06	4324000	4.51799e+06	3.1188e+06	1.83711e+06	2.50159e+06	3.69614e+06	4.27417e+06	4.12006e+06	4.21038e+06	4.08046e+06	4.77559e+06
A0A1S9DDI8	Peroxisomal ATPase PEX1 OtherID_Q2U021_gene_AO090011000621	OAory_01092520	0	0	0	0	0	0	162556	134910	193040	184426	188039	180499
A0A1S9DDJ6	DNA polymerase OtherID_I8TKL0_gene_Ao3042_09837	OAory_01091990	0	0	0	0	0	0	28933.2	28122.9	32057.5	37315.2	125487	49954.3
A0A1S9DDJ7	Transcription termination and cleavage factor C_terminal domain OtherID_Q2TZN1_gene_AO090011000789	OAory_01093800	0	0	0	0	0	0	226144	188351	178914	150914	204288	151763
A0A1S9DDJ8	Structural maintenance of chromosomes protein OtherID_I8TKI2_gene_Ao3042_09787 OtherID_Q2U0C6_gene_AO090011000493	OAory_01091470	0	0	0	1.38226e+06	0	0	268957	266601	287680	242568	304246	292253
A0A1S9DDK1	Multicopper oxidase type 3	OAory_01093580	0	0	0	0	0	0	51655.2	49027.1	92551.2	63755.4	174061	36124.6
A0A1S9DDK3	Unnamed protein product OtherID_Q2TZP3_gene_AO090011000776	Aory04_000109100	0	0	0	0	328982	0	205024	220922	175107	143863	159994	186377
A0A1S9DDK7	ATP phosphoribosyltransferase	OAory_01093760	0	0	0	0	0	0	3.67425e+06	3.48955e+06	3.17335e+06	3.55841e+06	3.20982e+06	3.817e+06
A0A1S9DDK8	Protein kinase	OAory_01092090	0	0	0	0	1.88744e+06	0	356288	291867	339127	347759	354767	399836
A0A1S9DDL2	Conidiation_specific protein 6	OAory_01092820	0	0	0	0	0	0	943051	1.34412e+06	533251	379921	1.33876e+06	259171
A0A1S9DDL3	HEAT repeat protein OtherID_Q2TZM3_gene_AO090011000797	OAory_01093860	0	0	0	0	0	0	7967.31	20010.4	12445.1	0	21350.4	3351.07
A0A1S9DDL4	C2H2_type domain_containing protein OtherID_I8TJE6_gene_Ao3042_09858	OAory_01092190	0	0	0	0	0	0	250063	218842	126877	173518	65151.7	138171
A0A1S9DDL5	Prohibitin OtherID_I8IIS1_gene_Ao3042_04951 OtherID_Q2TZN0_gene_AO090011000790	OAory_01093810	0	0	0	397783	599719	557333	722770	695075	809140	694244	530182	957777
A0A1S9DDL7	Cwf15_Cwc15 cell cycle control protein	OAory_01093940	0	0	0	0	0	0	123916	95057.6	100447	87481.8	85837.5	109565
A0A1S9DDL8	3 exoribonuclease OtherID_I8TW58_gene_Ao3042_04971 OtherID_Q2TZL0_gene_AO090011000812	OAory_01093950	0	0	0	0	0	0	532312	551035	574832	633519	798856	671581
A0A1S9DDM2	cyclin_dependent kinase	OAory_01092920	0	0	0	0	0	0	34470.5	64385	62228.1	63806.8	117878	43166.5
A0A1S9DDM3	Phospholipid_transporting ATPase OtherID_Q2TZK9_gene_AO090011000813	OAory_01093960	0	0	0	0	0	0	134160	100465	148112	127151	112824	114543
A0A1S9DDM6	Biotin_lipoyl attachment domain_containing protein OtherID_I8TWU2_gene_Ao3042_04993 OtherID_Q2TZI7_gene_AO090011000838	OAory_01094140	0	0	0	0	0	0	288166	338881	365283	348674	321242	467891
A0A1S9DDM7	Monooxygenase FAD_binding protein	OAory_01093020	0	0	0	0	0	0	54969.7	52361.7	82687.1	53357.9	0	163046
A0A1S9DDM9	Endonuclease OtherID_I8IIV9_gene_Ao3042_04983 OtherID_Q2TZJ8_gene_AO090011000825	Aory04_000104100	0	0	0	0	0	0	420984	369795	445470	348505	684602	353508
A0A1S9DDN0	RNA polymerase II subunit B1 CTD phosphatase RPAP2 homolog	Aory04_001006900	0	0	0	0	0	0	66041.1	54083.1	37832.7	59867	59521.8	61689.8
A0A1S9DDN1	Sedlin OtherID_I8A2R7_gene_Ao3042_04989 OtherID_Q2TZJ1_gene_AO090011000833	OAory_01094100	0	0	0	0	0	0	62605.4	32991.8	49585.3	68957.2	15804.5	41565.5
A0A1S9DDN2	RING_type domain_containing protein OtherID_Q2TZJ9_gene_AO090011000824 OtherID_I8TWR0_gene_Ao3042_04982	OAory_01094050	0	0	0	0	0	0	19760	43754.3	43778.2	54291.4	67995.1	22807.1
A0A1S9DDN5	Uncharacterized protein	OAory_01093120	0	0	0	0	0	0	1.02886e+06	1.20024e+06	956595	1.2323e+06	520198	1.5585e+06
A0A1S9DDN6	RING_type E3 ubiquitin transferase	OAory_01094150	0	0	0	0	0	0	58324.6	60087.8	80318.3	68486	106569	99048.2
A0A1S9DDN7	Amino acid permease_associated region OtherID_I8A1H5_gene_Ao3042_04978 OtherID_Q2TZK3_gene_AO090011000820	OAory_01094010	0	0	0	0	0	0	0	26918.9	0	0	198136	0
A0A1S9DDP1	Thiamine_phosphate pyrophosphorylase	OAory_01093880	0	0	0	0	0	0	469087	450787	498496	480021	533285	597566
A0A1S9DDP5	Transcription factor hoxa13	OAory_01094160	0	0	0	0	0	0	208097	211233	231096	230187	167808	185724
A0A1S9DDP9	tRNA pseudouridine synthase A OtherID_I8IIY0_gene_Ao3042_05011	OAory_01094300	0	0	0	0	0	0	110953	110261	112792	105757	171651	139497
A0A1S9DDQ1	Nuclear protein SET	OAory_01092590	0	0	0	0	0	0	0	47128.7	44375.8	36344.3	0	66000
A0A1S9DDQ3	Nuclear cap_binding protein subunit 2	OAory_01094210	0	0	0	0	0	0	400192	388641	336519	390627	507642	380952
A0A1S9DDQ5	DNA_directed RNA polymerase, M_15 kDa subunit OtherID_I8IIY7_gene_Ao3042_05005 OtherID_Q2TZH6_gene_AO090011000849	OAory_01094240	0	0	0	0	0	0	87833.7	55766	80103	97862.4	41358.4	100461
A0A1S9DDQ9	Cytochrome b_c1 complex, subunit 10	OAory_01092170	0	0	0	0	0	0	728889	572410	1.01866e+06	801754	809126	711940
A0A1S9DDR0	Peroxisomal membrane protein Pex17 OtherID_I8TW80_gene_Ao3042_05016 OtherID_Q2TZG5_gene_AO090011000861	OAory_01094340	0	0	0	0	0	0	69403.4	52682.6	74233.6	62911.6	89084.3	42933.8
A0A1S9DDR2	Ribosomal protein L14	OAory_01094250	0	0	0	0	0	0	239987	318383	221419	258142	278596	278040
A0A1S9DDR5	1_acyl_sn_glycerol_3_phosphate acyltransferase	OAory_01094180	0	0	0	0	0	0	177097	211837	274928	220397	257868	211192
A0A1S9DDR6	DNA replication licensing factor MCM4 OtherID_I8IIR3_gene_Ao3042_04954	OAory_01093830	0	0	0	0	0	0	283613	274375	295108	333501	319312	346068
A0A1S9DDR9	AAR2 pre_mRNA splicing protein OtherID_I8TUW1_gene_Ao3042_05528	Aory04_001005700	0	0	0	0	0	0	62840.5	73633.4	99655.3	54799.2	102410	59844.6
A0A1S9DDS2	L_fuconate dehydratase	OAory_01092790	0	0	0	0	0	0	1.39427e+06	1.92486e+06	1.79649e+06	1.75095e+06	555643	1.60879e+06
A0A1S9DDS4	Aminoglycoside phosphotransferase	OAory_01094460	0	0	0	0	0	0	41038.5	40105.2	44033.3	30341.9	91014.3	25260.6
A0A1S9DDS5	ATPase, F1 complex, epsilon subunit, mitochondrial	OAory_01093620	0	0	0	0	0	0	1.33757e+06	1.40145e+06	514359	1.00504e+06	286867	1.00412e+06
A0A1S9DDS8	RNA helicase	OAory_01094280	0	0	0	0	0	0	45269.7	60249.9	60312.4	46123.9	53276.1	57150
A0A1S9DDT0	Protein arginine methyltransferase NDUFAF7	OAory_01092890	0	0	0	0	129745	219349	71043.2	70922.3	61002.7	86232.1	76026	68575.6
A0A1S9DDT4	Tubulin_specific chaperone A OtherID_I8IIZ8_gene_Ao3042_05035 OtherID_Q2TZE5_gene_AO090011000883	OAory_01094560	0	0	0	0	0	0	1.31627e+06	1.76792e+06	1.25526e+06	1.21352e+06	1.55375e+06	1.11952e+06
A0A1S9DDT6	Ribosomal protein L44E	OAory_01094600	4.41696e+06	3547250	4.89395e+06	1.62724e+06	812948	1.0383e+06	1.60234e+06	2.21305e+06	1.56718e+06	2.05188e+06	4.20666e+06	1.4254e+06
A0A1S9DDT7	Ankyrin repeat_containing domain_containing protein	OAory_01094380	0	0	0	0	0	0	2.48394e+06	1.58162e+06	2.7347e+06	1.54669e+06	0	1.73675e+06
A0A1S9DDT9	Sugar transporter	OAory_01094610	0	0	0	0	0	0	0	0	23604.3	21254	120162	36602.3
A0A1S9DDU7	Bactericidal permeability_increasing protein, alpha_beta domain OtherID_I8A1M7_gene_Ao3042_05029 OtherID_Q2TZF1_gene_AO090011000875	OAory_01094480	0	0	0	0	0	0	548924	571077	656383	534907	495915	454613
A0A1S9DDV1	D_xylose reductase [NAD(P)H] OtherID_I8TUZ2_gene_Ao3042_05545 OtherID_Q2U026_gene_AO090011000614	OAory_01092470	0	0	0	0	0	0	1.563e+06	1.38205e+06	1.5134e+06	1.67086e+06	1.6044e+06	1.8402e+06
A0A1S9DDV3	Dihydrofolate reductase OtherID_I8TWR4_gene_Ao3042_04968 OtherID_Q2TZL3_gene_AO090011000807	OAory_01093920	0	0	0	0	0	0	526504	456675	438556	517333	426379	479992
A0A1S9DDV8	Serine hydroxymethyltransferase	OAory_01094810	4.5019e+06	3859410	3.55129e+06	937998	1.40431e+06	791360	641178	705524	658586	732508	472944	733258
A0A1S9DDV9	Small GTP_binding protein domain_containing protein OtherID_I8TTJ0_gene_Ao3042_06405 OtherID_Q2TZB8_gene_AO090011000918	Aory04_001017200	0	0	0	0	0	0	232859	285013	275498	256319	253725	255001
A0A1S9DDW1	Ribosomal protein 60S OtherID_I8TVH6_gene_Ao3042_05554 OtherID_Q2U017_gene_AO090011000626	Aory04_001012800	0	0	0	0	0	0	2.28426e+07	1.83714e+07	1.83173e+07	1.62698e+07	2.46645e+07	1.89616e+07
A0A1S9DDW2	Peptidyl_prolyl cis_trans isomerase	OAory_01094230	0	0	0	0	0	0	1.61767e+06	1.77462e+06	1.46078e+06	1.67918e+06	1.65281e+06	1.5341e+06
A0A1S9DDW4	HAD_superfamily hydrolase subfamily IA variant 2 OtherID_I8TTH5_gene_Ao3042_06403 OtherID_Q2TZB6_gene_AO090011000921	Aory04_001017000	0	0	0	0	0	0	117269	136808	143095	102828	164849	77972.7
A0A1S9DDW5	GST C_terminal domain_containing protein OtherID_I8TSY0_gene_Ao3042_06404	OAory_01094850	0	0	0	0	0	0	284912	295144	364682	354888	210612	242095
A0A1S9DDW8	Uncharacterized protein	OAory_01094680	0	0	0	0	0	0	154568	135973	173420	169554	250326	164561
A0A1S9DDX0	Uncharacterized protein	OAory_01094940	0	0	0	0	0	0	10240.4	24330.2	11834.1	19294.1	23466.2	23426
A0A1S9DDX3	Cystathionine beta_synthase	OAory_01094960	0	0	0	1.38804e+06	1.45308e+06	1.27177e+06	529003	492551	597903	541235	720789	668268
A0A1S9DDX6	Unnamed protein product	Aory04_001162300	0	0	0	0	0	0	0	0	0	0	57669.5	0
A0A1S9DDX7	BTB domain_containing protein OtherID_I8IGF0_gene_Ao3042_06385 OtherID_Q2TZ98_gene_AO090011000941	OAory_01095060	0	0	0	0	0	0	272945	315273	213488	243513	0	236905
A0A1S9DDX8	Patatin OtherID_I7ZYU3_gene_Ao3042_06410	OAory_01094780	0	0	0	0	0	0	52952.4	45924.6	78176.5	44719.5	51265.3	0
A0A1S9DDX9	Ubiquinol_cytochrome c chaperone_UPF0174 OtherID_Q2TZA0_gene_AO090011000939	Aory04_001015300	0	0	0	0	0	0	70185.2	99124.1	112110	97941.4	160227	145997
A0A1S9DDY2	Arf GTPase activating protein	OAory_01092770	0	0	0	0	0	0	560652	539431	475485	538466	409249	545045
A0A1S9DDY3	Glutamate 5_kinase OtherID_I8IGE2_gene_Ao3042_06391	OAory_01095000	0	0	0	0	0	0	255234	251694	290920	263002	150477	292548
A0A1S9DDY5	Leukotriene A(4) hydrolase	OAory_01095050	0	0	0	0	0	0	1.73554e+06	1.54053e+06	1.60341e+06	1.58365e+06	1.47569e+06	1.41855e+06
A0A1S9DDY6	Mitochondrial thiamine pyrophosphate carrier 1	OAory_01095160	0	0	0	0	0	0	3.74393e+06	4.37156e+06	4.65852e+06	4.25006e+06	4.87003e+06	4.4412e+06
A0A1S9DDZ0	Exonuclease RNase T and DNA polymerase III	OAory_01092870	0	0	0	0	0	0	226092	230023	287973	262795	236297	191217
A0A1S9DDZ2	Cytochrome b5	OAory_01094880	0	0	0	0	0	0	945094	718922	863206	768665	927614	706628
A0A1S9DDZ4	RNP_1 like RNA_binding protein OtherID_Q2TZ89_gene_AO090011000952	OAory_01095150	0	0	0	0	0	0	110729	77885.4	71679.4	87120.3	30940.9	53251.5
A0A1S9DE01	Signal recognition particle receptor subunit beta OtherID_I8TTH9_gene_Ao3042_06393 OtherID_Q2TZA6_gene_AO090011000933	OAory_01094980	0	0	0	0	0	0	344671	338809	330385	395023	154035	404530
A0A1S9DE02	Major facilitator superfamily MFS_1 OtherID_I8A1N1_gene_Ao3042_05024 OtherID_Q2TZF6_gene_AO090011000870	OAory_01094420	0	0	0	0	0	0	295866	230950	199977	229266	234517	205070
A0A1S9DE03	GCN5_related N_acetyltransferase OtherID_Q2TZR0_gene_AO090011000756	OAory_01093590	0	0	0	0	0	0	44769.5	41296.8	22701.9	47997.9	90549.1	48476.7
A0A1S9DE16	Cytochrome P450	OAory_01038270	0	0	0	0	0	0	775190	686767	754411	685137	583753	658879
A0A1S9DE17	Acyl_CoA synthetase OtherID_I8IGF7_gene_Ao3042_06406 OtherID_Q2TZB9_gene_AO090011000917	OAory_01094830	0	0	0	0	0	0	183296	221235	262150	242301	322553	222285
A0A1S9DE29	Cell pattern formation_associated protein stuA	OAory_01094720	0	0	0	0	0	0	180440	185617	129872	153219	156490	112997
A0A1S9DE30	Uncharacterized protein	OAory_01038520	0	0	0	0	0	0	38921.1	13373.6	44362.1	0	52247.3	0
A0A1S9DE31	Stress responsive alpha_beta barrel domain_containing protein	OAory_01038630	0	593956	0	0	0	73833.4	0	23330.1	0	0	0	0
A0A1S9DE34	Unnamed protein product OtherID_I8ISP0_gene_Ao3042_00436	Aory04_000340200	0	0	0	0	0	0	187341	261241	252462	198452	279563	134095
A0A1S9DE38	Unnamed protein product	Aory04_000339800	0	0	0	0	0	0	356987	512076	523313	200891	225694	106850
A0A1S9DE44	DDHD domain_containing protein	OAory_01095130	0	0	0	0	0	0	25861.5	32786.9	21074.9	21994.2	0	3999.05
A0A1S9DE59	Nuclear speckle splicing regulatory protein 1 N_terminal domain_containing protein OtherID_Q2TZJ2_gene_AO090011000832	OAory_01094090	0	0	0	0	0	0	22247.6	10052.6	0	15208.2	9135.3	0
A0A1S9DE63	Thioesterase superfamily protein OtherID_I7ZYT3_gene_Ao3042_06379 OtherID_Q2TZ92_gene_AO090011000949	OAory_01095120	0	0	0	0	0	0	32121.9	19662.5	47448.4	39411.2	0	45819.4
A0A1S9DE66	Serine hydrolase OtherID_I8ISP4_gene_Ao3042_00410 OtherID_Q2TXP1_gene_AO090010000069	OAory_01038780	0	0	0	0	184500	0	140723	133489	163895	144829	225112	86662.5
A0A1S9DE69	holo_[acyl_carrier_protein] synthase	Aory04_000102800	0	0	0	0	0	0	112144	103588	136326	67534	171553	63144.3
A0A1S9DE83	Translation initiation factor IF2_IF5 OtherID_I8TW65_gene_Ao3042_04960 OtherID_Q2TZM2_gene_AO090011000798	Aory04_000107100	0	0	0	0	0	0	426193	426978	486025	368326	408895	578307
A0A1S9DE84	Carboxylic ester hydrolase	OAory_01039020	0	0	0	0	0	0	65044.1	82257.1	48294	57666.3	28860.9	52021.4
A0A1S9DE85	Short_chain dehydrogenase_reductase SDR	OAory_01038980	0	0	0	0	0	0	143635	204130	140870	180127	81595.7	213195
A0A1S9DE88	Mannan endo_1,6_alpha_mannosidase	OAory_01038970	0	0	0	0	0	0	42855.2	64416.6	42104.2	53080.6	90843.6	57793.5
A0A1S9DE91	Flavin reductase domain protein FMN_binding protein OtherID_I8U6Y5_gene_Ao3042_00444 OtherID_Q2TXS3_gene_AO090010000031	OAory_01038390	0	0	0	0	0	0	18512	0	25652.4	23743.5	37950	15223.4
A0A1S9DE99	Malic enzyme	OAory_01094490	0	0	0	0	0	1.47208e+06	437492	581907	563807	558074	641506	1.01038e+06
A0A1S9DEA0	Phosphatidylserine decarboxylase_related protein	Aory04_000331600	0	0	0	0	0	0	14582.7	28116.2	56597.1	47859.7	79877.5	70607.5
A0A1S9DEA6	Amino acid permease_associated region OtherID_I8U6F2_gene_Ao3042_00365 OtherID_Q2TXJ4_gene_AO090010000119	Aory04_000332200	0	0	0	0	0	0	39436	80946.1	61717.7	71698.8	42365.9	50504.7
A0A1S9DEA9	Ubiquitin	OAory_01094590	5.65714e+06	5637940	5.32179e+06	1.97598e+06	2.0154e+06	2.08927e+06	1.45462e+06	1.24012e+06	1.34926e+06	1.10101e+06	1.58045e+06	1.298e+06
A0A1S9DEB7	Tetratricopeptide TPR_2 repeat_containing protein OtherID_I8TWU6_gene_Ao3042_04998 OtherID_Q2TZI3_gene_AO090011000842	OAory_01094170	0	0	0	0	67208.7	52413.9	0	11423.2	0	19219.7	0	0
A0A1S9DEB9	Ribosomal protein L19	OAory_01094690	0	0	0	0	1.43032e+06	0	3.13785e+06	3.13333e+06	3.9733e+06	3.79173e+06	4.19972e+06	3.85771e+06
A0A1S9DEC0	Unnamed protein product	Aory04_000259400	0	0	0	0	0	0	23923.3	0	0	29870.7	0	0
A0A1S9DEC1	Cellular retinaldehyde_binding_triple function domain protein	OAory_01038900	0	0	0	0	0	174070	9507.41	9206.58	9827.53	19917.1	17779.9	0
A0A1S9DEC2	AAA ATPase central domain protein	OAory_01038690	0	0	0	0	0	372868	132699	232417	449915	235289	516121	90874.4
A0A1S9DEC6	Carboxylic ester hydrolase	OAory_01094270	0	0	0	0	0	0	94850.4	112975	177113	98238.3	734608	86153.7
A0A1S9DEC7	Short_chain dehydrogenase_reductase SDR OtherID_I8AAK6_gene_Ao3042_00367 OtherID_Q2TXJ6_gene_AO090010000117	OAory_01039150	0	0	0	0	0	0	40817.3	41474.5	42982.2	59613	40304.8	39740.7
A0A1S9DED0	CinA domain protein	OAory_01094790	0	0	0	0	0	0	529372	396455	278839	391327	206315	334545
A0A1S9DED2	Unnamed protein product OtherID_Q2TXL2_gene_AO090010000100	Aory04_000334300	0	0	0	0	0	0	96449.5	167561	135945	108460	353056	48113.9
A0A1S9DED6	O_acyltransferase	OAory_01094370	0	0	0	0	0	0	245726	254892	316046	350547	276149	370037
A0A1S9DED7	GCN5_related N_acetyltransferase	OAory_01039470	0	0	0	0	0	0	105624	92167.8	151618	79777.4	204096	189863
A0A1S9DEE3	RNA helicase OtherID_I7ZYR5_gene_Ao3042_06401 OtherID_Q2TZB4_gene_AO090011000924	Aory04_001016800	0	0	0	0	0	0	38779.4	58718.3	64907.7	56518.8	116886	52496.2
A0A1S9DEF3	Uncharacterized protein OtherID_I7ZYR6_gene_Ao3042_06392	OAory_01094990	0	0	0	0	0	0	167264	192398	146729	232008	52663.5	177440
A0A1S9DEF8	Membrane attack complex component_perforin (MACPF) domain_containing protein	OAory_01039780	0	0	0	0	0	0	83196.2	125985	160414	140514	155180	96971.5
A0A1S9DEG6	Transcription factor domain_containing protein	OAory_01094670	0	0	0	0	0	0	44040.7	42524.7	27204.4	58113.2	62725.1	45031.2
A0A1S9DEH3	isoleucine__tRNA ligase	OAory_01040030	0	0	0	0	0	0	82766.3	120015	108883	105273	118459	101011
A0A1S9DEI0	RPEL repeat	OAory_01039980	0	0	0	0	0	0	1.14975e+06	906864	696583	865660	840102	750402
A0A1S9DEI1	TGF_beta receptor type I_II extracellular region OtherID_I7ZTZ8_gene_Ao3042_08506	OAory_01040130	0	0	0	0	0	0	126764	138609	291900	167791	314568	149553
A0A1S9DEJ0	Uncharacterized protein	OAory_01038360	0	0	0	0	0	0	11159.1	19736.7	69895.5	49667.9	171015	35492.8
A0A1S9DEJ2	Short_chain dehydrogenase_reductase SDR	OAory_01094970	0	0	0	0	0	0	0	34489.7	62036.5	7799.94	86902.2	0
A0A1S9DEJ4	Translin	OAory_01039970	0	0	0	0	0	0	58069	64992.4	67451.6	46508.9	85182	70007.8
A0A1S9DEJ5	Small ribosomal subunit protein uS5	OAory_01040080	0	0	863820	5.33084e+06	5.30565e+06	3.58289e+06	5.33347e+06	5.41326e+06	5.9738e+06	6.13875e+06	4.37712e+06	6.56396e+06
A0A1S9DEL5	Mg2 transporter protein CorA family protein	OAory_01040430	0	0	0	0	0	0	0	11298.7	9277.8	8153.76	0	0
A0A1S9DEM3	Unnamed protein product OtherID_Q2TX25_gene_AO090010000315	Aory04_000249100	0	0	0	0	0	0	36686.5	0	0	26506	24005	33154.2
A0A1S9DEM6	Zn(2)_C6 fungal_type domain_containing protein	OAory_01040420	0	0	0	0	0	0	0	0	1.35073e+06	0	0	1.01178e+06
A0A1S9DEN9	Translation Initiation factor eIF_4e OtherID_I7ZUQ6_gene_Ao3042_08509	OAory_01040100	0	0	0	0	0	0	965307	1.02778e+06	971794	850824	1.20639e+06	1.03551e+06
A0A1S9DEP1	Unnamed protein product OtherID_Q2TWZ1_gene_AO090010000354	Aory04_000522000	0	0	0	0	0	0	0	30861.3	0	0	0	17538.3
A0A1S9DEP6	Unnamed protein product OtherID_Q2TWX8_gene_AO090010000368	Aory04_000523200	0	0	0	0	0	0	21962.7	36290.2	31942.4	53332.1	31925.3	18495.4
A0A1S9DEP7	Monooxygenase FAD_binding protein	OAory_01040720	0	0	0	0	0	0	47406.3	43103	13876.6	27711.6	40780	18511.5
A0A1S9DEP8	Unnamed protein product	Aory04_000252100	0	0	0	0	0	0	103279	123814	67372.9	51290.3	51145	61228.2
A0A1S9DEP9	Short_chain dehydrogenase_reductase SDR	OAory_01040680	0	0	0	0	0	0	136578	129770	137793	156388	102112	127652
A0A1S9DEQ1	HpcH_HpaI aldolase	OAory_01038960	0	0	0	0	0	0	1.92213e+06	1.71328e+06	1.76404e+06	2.01088e+06	3.8659e+06	1.90009e+06
A0A1S9DEQ9	O_methyltransferase family 2	OAory_01040810	0	0	0	0	0	0	306837	240036	115606	252782	113576	218531
A0A1S9DER2	alpha_1,3_glucan synthase OtherID_I8ISN5_gene_Ao3042_00376 OtherID_Q2TXK6_gene_AO090010000106	OAory_01039060	2.55214e+06	1039500	2.44631e+06	473585	323251	0	35714.8	67726.2	65631.7	32153.6	192583	86506.6
A0A1S9DER6	AB hydrolase_1 domain_containing protein	OAory_01038740	0	0	0	0	0	0	59992.6	6228.78	21908.4	37627.1	0	24717.4
A0A1S9DER9	Endoribonuclease L_PSP	OAory_01040920	0	0	0	0	0	0	197224	98002.2	94889.4	134676	187805	115056
A0A1S9DES2	HpcH_HpaI aldolase	Aory04_000525300	0	0	0	0	0	0	30951	22203.4	0	24961.8	0	22586.1
A0A1S9DEU0	Beta_lactamase OtherID_I8TN92_gene_Ao3042_08408 OtherID_Q2TWT6_gene_AO090010000427	OAory_01041120	0	0	0	0	0	0	334803	253917	339659	376362	428235	309524
A0A1S9DEU4	Beta_lactamase	Aory04_000519800	0	0	0	0	0	0	170071	179903	180960	171615	152850	195288
A0A1S9DEV1	Mid2 domain_containing protein	OAory_01040490	0	0	0	0	0	0	39465	0	62469.6	0	75320.9	57960.5
A0A1S9DEV3	DUF221 domain protein OtherID_I7ZUH4_gene_Ao3042_08396 OtherID_Q2TWS5_gene_AO090010000441	OAory_01041220	0	0	0	0	0	0	58115.1	125911	101562	104248	122145	95107.2
A0A1S9DEV9	Monooxygenase FAD_binding protein	OAory_01041280	0	0	0	0	0	0	170849	136314	159394	149593	194616	0
A0A1S9DEW1	Alkaline phytoceramidase	OAory_01040590	0	0	0	0	0	0	23129	0	41125.7	56455.1	48951.5	33709.8
A0A1S9DEW4	Nucleolar pre_ribosomal_associated protein 1, N_terminal	OAory_01041310	0	0	0	0	0	0	36193.9	8698.11	79418.4	50580.2	11833.9	42750.5
A0A1S9DEW8	RNA helicase OtherID_Q2TWR2_gene_AO090010000458	Aory04_000293500	0	0	0	0	0	0	76900	62027.1	70914	66248.3	98039	70708.5
A0A1S9DEX0	Peptidoglycan_binding lysin domain_containing protein OtherID_I8ICD4_gene_Ao3042_08414 OtherID_Q2TWU2_gene_AO090010000417	OAory_01041050	0	0	0	0	0	0	247199	173979	191692	190483	194410	257754
A0A1S9DEX3	Proteasome maturation factor UMP1	OAory_01041410	0	0	0	0	0	0	135921	108639	91674.1	114263	81783.7	67040.9
A0A1S9DEX4	UDP_glucose 4_epimerase OtherID_I8IDA7_gene_Ao3042_08380 OtherID_Q2TWQ7_gene_AO090010000463	OAory_01041370	0	0	0	0	0	0	6.51924e+06	6.32083e+06	5.67246e+06	6.36738e+06	4.39696e+06	7.48942e+06
A0A1S9DEX5	Short_chain dehydrogenase_reductase SDR OtherID_I7ZTX8_gene_Ao3042_08557	OAory_01039660	0	0	0	0	0	0	214580	254478	270426	288106	172933	250102
A0A1S9DEX8	Transcription factor CBF_NF_Y_histone domain_containing protein OtherID_I7ZTZ1_gene_Ao3042_08369	OAory_01041480	0	0	0	0	0	0	24473.8	23530.5	27201.1	37757.1	0	21093.7
A0A1S9DEY1	UBL3_like ubiquitin domain_containing protein OtherID_I7ZUQ1_gene_Ao3042_08376	OAory_01041420	0	0	0	0	0	0	210796	191879	296040	217699	315715	156869
A0A1S9DEY4	Chloride channel protein	OAory_01041470	0	0	0	0	0	0	19352.1	0	0	5848.65	0	0
A0A1S9DEY7	Hydroxymethylglutaryl_CoA synthase	OAory_01041580	0	0	0	0	0	0	45040.4	34305.6	42335.9	50382.7	48841.6	70285.5
A0A1S9DEZ1	NRDE protein_domain_containing protein OtherID_I7ZUQ8_gene_Ao3042_08393 OtherID_Q2TWS1_gene_AO090010000445	OAory_01041250	0	0	0	0	0	0	63243.9	57145.9	37830	46806.4	124731	178192
A0A1S9DEZ2	Cytochrome c oxidase, subunit IV_COX5b OtherID_I8TNC2_gene_Ao3042_08362	OAory_01041530	0	0	0	0	0	0	2.22388e+06	2.13893e+06	2.03501e+06	2.18975e+06	3.59595e+06	2.38895e+06
A0A1S9DEZ6	DNA replication licensing factor MCM6 OtherID_Q2TWS7_gene_AO090010000439 OtherID_I7ZTS7_gene_Ao3042_08398	OAory_01041200	0	0	0	0	0	0	231808	210859	334864	245978	324074	270831
A0A1S9DF04	Unnamed protein product	Aory04_000298300	0	0	0	0	0	0	74032	89532	198031	113373	304875	43660.5
A0A1S9DF06	Pentatricopeptide repeat_containing protein	Aory04_000295000	0	0	0	0	0	0	35381.5	0	40724.2	29230.8	43204.9	108623
A0A1S9DF09	pectin lyase	OAory_01041730	0	0	0	0	0	0	28249.2	5886.76	0	0	0	0
A0A1S9DF14	6_phosphogluconate dehydrogenase NAD_binding protein	OAory_01041810	0	0	0	0	0	0	1.79149e+06	1.75704e+06	1.84105e+06	2.0712e+06	1.92766e+06	2.08972e+06
A0A1S9DF18	Ribosomal protein S12 OtherID_I7ZUF8_gene_Ao3042_08377 OtherID_Q2TWQ4_gene_AO090010000466	OAory_01041400	0	0	0	0	0	0	85491	133276	85254.3	116370	183161	0
A0A1S9DF25	Uncharacterized protein OtherID_I7ZUB8_gene_Ao3042_08310 OtherID_Q2TWJ0_gene_AO090010000537	OAory_01042010	0	0	0	0	0	0	243913	239436	276191	258427	368357	238472
A0A1S9DF28	Carboxypeptidase OtherID_I8TNY8_gene_Ao3042_08314 OtherID_Q2TWJ3_gene_AO090010000534	OAory_01041980	0	0	0	0	0	0	1.77659e+06	2.32511e+06	1.73376e+06	1.84673e+06	1.06815e+06	1.35153e+06
A0A1S9DF32	Neutral protease 2	OAory_01041650	0	0	0	0	0	0	0	0	0	0	39146.2	0
A0A1S9DF34	Sensitive to high expression protein 9, mitochondrial	OAory_01041500	0	0	0	0	0	0	101562	115332	97547	127760	104647	109897
A0A1S9DF35	Glycosyl transferase, family 15 OtherID_I7ZTW7_gene_Ao3042_08378 OtherID_Q2TWQ5_gene_AO090010000465	OAory_01041390	0	0	0	0	0	0	89726.3	108015	109134	100003	174043	111548
A0A1S9DF38	NmrA family protein OtherID_I8TNG5_gene_Ao3042_08315 OtherID_Q2TWJ4_gene_AO090010000533	OAory_01041970	0	0	0	0	0	0	104943	138080	126392	114642	221064	106529
A0A1S9DF40	Uncharacterized protein	OAory_01042110	0	0	0	0	0	0	29924.8	19996.3	24282.1	35939.7	33607.6	63892.5
A0A1S9DF45	Cytochrome b_c1 complex subunit Rieske, mitochondrial OtherID_I8ICP8_gene_Ao3042_08368 OtherID_Q2TWP6_gene_AO090010000475	OAory_01041490	1.29776e+06	1037400	929332	188389	477935	309680	2.96119e+06	2.06968e+06	2.59301e+06	2.56458e+06	2.05846e+06	2.77487e+06
A0A1S9DF47	Amine oxidase OtherID_Q2TX03_gene_AO090010000340	OAory_01040460	0	0	0	0	0	0	379014	419448	448581	353660	320329	273692
A0A1S9DF50	NAD_dependent epimerase_dehydratase OtherID_I8ID63_gene_Ao3042_08505	OAory_01040140	0	0	0	0	0	0	15768.6	55839.5	20094.2	21187.2	0	46828.7
A0A1S9DF52	Porphyromonas_type peptidyl_arginine deiminase OtherID_I7ZTV4_gene_Ao3042_08287 OtherID_Q2TWG6_gene_AO090010000566	Aory04_000552000	0	0	0	0	0	0	411795	462488	342476	444293	581538	491784
A0A1S9DF53	Glycoside hydrolase family 43	OAory_01042180	0	0	0	0	0	0	127939	162724	182452	144955	489808	126360
A0A1S9DF57	BolA family protein OtherID_Q2TX28_gene_AO090010000312	OAory_01040240	0	0	0	0	0	0	298499	231705	166056	204725	642428	384840
A0A1S9DF60	Fructose_bisphosphate aldolase OtherID_Q2TWL2_gene_AO090010000514	Aory04_000299500	0	0	0	0	0	0	1.09282e+06	951590	937412	1.12398e+06	525815	872314
A0A1S9DF64	Amylo_alpha_16_glucosidase	Aory04_000521400	0	0	0	0	0	0	0	34658.4	22929.5	0	74090.5	0
A0A1S9DF66	Formate dehydrogenase OtherID_I7ZUM8_gene_Ao3042_08276 OtherID_Q2TWF6_gene_AO090010000579	OAory_01042320	0	545071	0	115979	0	230005	3.61646e+06	3.23037e+06	2.9525e+06	3.21244e+06	1.99992e+06	3.21729e+06
A0A1S9DF72	Phytanoyl_CoA dioxygenase	OAory_01040660	0	0	0	0	0	0	0	12500.2	28611.8	10057.5	0	0
A0A1S9DF76	Heme peroxidase	OAory_01042420	0	0	0	0	0	0	28288.1	31456.8	81248.7	20468.2	18600.3	0
A0A1S9DF82	NADP_dependent oxidoreductase domain OtherID_I8TN43_gene_Ao3042_08268	OAory_01042430	0	0	0	0	0	0	242336	181979	261288	301448	264057	227277
A0A1S9DF87	N_acetylglucosaminylphosphatidylinositol deacetylase	OAory_01042580	0	0	0	0	0	0	0	40930	40107.6	39151.4	18910.3	40172.5
A0A1S9DF94	Secretory lipase	OAory_01042620	0	0	0	0	0	0	1.36212e+06	1.38277e+06	1.27394e+06	1.70481e+06	681559	1.77139e+06
A0A1S9DF99	GCN5_related N_acetyltransferase	Aory04_000633600	0	0	0	0	0	0	86095.1	112034	123878	76728.3	12698	78785.3
A0A1S9DFB0	FAD linked oxidase domain protein	OAory_01040740	0	0	0	0	0	0	52877.7	64088.2	100434	101000	112102	94110
A0A1S9DFC5	Short_chain dehydrogenase_reductase SDR	OAory_01042290	0	0	0	0	0	0	946542	733703	653635	822840	297816	890614
A0A1S9DFC9	Monooxygenase FAD_binding protein	OAory_01043010	0	0	0	0	0	0	65370.2	69940.3	105049	73987.2	89251.4	86652.4
A0A1S9DFD0	Fumarylacetoacetate (FAA) hydrolase OtherID_I8TP29_gene_Ao3042_08210 OtherID_Q2TW88_gene_AO090010000659	OAory_01042980	0	0	0	0	0	0	434650	412824	452766	444563	508839	489625
A0A1S9DFD2	Alcohol dehydrogenase zinc_binding domain_containing protein OtherID_Q2TWA9_gene_AO090010000635	OAory_01042770	0	0	0	0	0	0	251960	240301	266611	311652	227277	221588
A0A1S9DFD3	Glutathione S_transferase domain_containing protein OtherID_I7ZUE0_gene_Ao3042_08392	OAory_01041260	0	0	0	0	0	0	496892	507615	537682	466825	434300	551729
A0A1S9DFD7	Fatty acid hydroxylase	OAory_01043030	0	0	0	0	0	0	77887.3	60872.9	18532.1	51516.3	70774.9	115638
A0A1S9DFE1	Short_chain dehydrogenase_reductase SDR	OAory_01043080	0	0	0	0	0	0	132445	113435	64146.8	39597.9	0	48441.6
A0A1S9DFE8	NAD_dependent epimerase_dehydratase OtherID_I7ZUE1_gene_Ao3042_08189 OtherID_Q2TW68_gene_AO090010000686	OAory_01043180	0	0	0	0	0	0	431686	356744	421041	418287	385704	420569
A0A1S9DFF6	1,3_beta_glucanosyltransferase OtherID_I8TN60_gene_Ao3042_08213	OAory_01042950	0	0	0	0	0	0	867171	1.03491e+06	1.03218e+06	851858	996090	864932
A0A1S9DFF9	ATP_dependent 6_phosphofructokinase OtherID_I8TP34_gene_Ao3042_08394 OtherID_Q9HGZ0_gene_pfkB	OAory_01041240	0	0	0	0	0	0	344022	327856	363880	326662	476670	621808
A0A1S9DFG1	Unnamed protein product	Aory04_000634400	0	0	0	0	0	0	34484.8	46237.5	98221.3	0	71657.7	25576.9
A0A1S9DFG6	Protein involved in synaptic transmission and general secretion Sec1 family_like protein OtherID_I8ID10_gene_Ao3042_08383	OAory_01041340	0	0	0	0	0	0	162430	149429	172950	158545	186087	153998
A0A1S9DFG7	Protein HRI1	OAory_01043050	7.60765e+06	7136970	9.42472e+06	0	1.95502e+06	1.39458e+06	555702	523956	607934	670390	471748	511501
A0A1S9DFH0	Monooxygenase OtherID_I7ZUI1_gene_Ao3042_08229	OAory_01042790	5.57548e+07	51116100	4.28033e+07	2.40263e+07	1.32337e+07	1.56766e+07	1.8579e+06	1.93634e+06	1.25367e+06	2.02222e+06	231459	1.62964e+06
A0A1S9DFI5	ATP synthase subunit beta OtherID_Q2TWP0_gene_AO090010000482	OAory_01041540	4.24692e+06	2494620	2.75356e+06	1.12767e+07	1.51746e+07	1.53243e+07	2.46484e+07	2.34923e+07	2.32217e+07	2.24078e+07	1.31594e+07	2.68319e+07
A0A1S9DFJ3	Peptidase S41	OAory_01043530	0	0	0	0	0	0	309813	192798	271022	243682	319808	208983
A0A1S9DFJ5	Unnamed protein product	Aory04_000297600	0	0	0	0	0	0	210545	175821	101954	123734	242495	233589
A0A1S9DFK4	TGF_beta receptor type I_II extracellular region	OAory_01043710	0	0	0	0	0	0	86551	88607.4	115666	106230	485832	71013.6
A0A1S9DFK5	Succinate dehydrogenase [ubiquinone] iron_sulfur subunit, mitochondrial OtherID_I8TNN5_gene_Ao3042_08343 OtherID_Q2TWM0_gene_AO090010000505	OAory_01041740	0	0	0	0	0	0	1.90943e+06	1.9521e+06	2.29433e+06	2.14755e+06	4.02552e+06	2.71886e+06
A0A1S9DFL2	Carboxylic ester hydrolase	Aory04_001170300	0	0	0	0	0	0	90643.3	102874	280044	132192	817243	73233
A0A1S9DFL5	Aminotransferase class_III	OAory_01041840	0	0	0	0	0	0	134111	116568	97132.2	62761.3	123799	95138.8
A0A1S9DFL6	ABC_2 type transporter	OAory_01043820	0	0	0	0	0	0	34645.7	57451.4	131585	105359	123199	43309.4
A0A1S9DFM0	Translation machinery_associated protein 22	OAory_01043880	0	0	0	0	0	0	751761	599264	601015	572705	639239	676423
A0A1S9DFM6	Cytidine deaminase	OAory_01043920	0	0	0	0	0	0	1.10442e+06	1.04445e+06	939411	1.01832e+06	541925	1.14038e+06
A0A1S9DFN1	[ribosomal protein uS5]_alanine N_acetyltransferase	OAory_01043500	0	0	0	0	0	0	30589	18762.8	16406.6	35393.7	0	54008.6
A0A1S9DFN2	Vacuolar protein sorting_targeting protein 10	OAory_01043930	0	0	0	0	0	0	251944	252651	336962	257056	422955	231202
A0A1S9DFN5	AMP deaminase	OAory_01044010	0	0	0	0	306718	0	88595.3	101937	104549	123938	142762	78183.9
A0A1S9DFN6	Unnamed protein product	Aory04_001334200	0	0	0	0	0	0	5688	35895.1	17150.5	19971.7	0	0
A0A1S9DFN7	Mannan endo_1,6_alpha_mannosidase OtherID_I8TP51_gene_Ao3042_08155 OtherID_Q2TW32_gene_AO090010000724	OAory_01043490	0	0	0	0	0	0	384139	323407	414337	365853	365417	290476
A0A1S9DFN8	Uncharacterized protein	OAory_01044080	0	0	0	0	0	0	371987	352714	359448	445169	161126	408894
A0A1S9DFP3	Uncharacterized protein	OAory_01044110	0	0	0	0	0	0	469310	412951	382303	357868	270330	418631
A0A1S9DFP6	Zn(2)_C6 fungal_type domain_containing protein	OAory_01044120	0	0	0	0	0	0	0	19687.5	22537.5	32981.4	59017.8	27370.5
A0A1S9DFQ0	Glycoside hydrolase family 3 domain protein	OAory_01044210	0	0	0	0	0	0	43520.8	34712.8	69762	48632.2	79594.5	39187.9
A0A1S9DFQ3	Probable lysosomal cobalamin transporter	OAory_01044180	0	0	0	0	0	0	34245.8	124195	0	22919.5	65576.6	67539.2
A0A1S9DFQ8	Vacuolar sorting protein Vps3844 C_terminal domain_containing protein OtherID_Q2TZ31_gene_AO090103000004	OAory_01044070	0	0	0	0	0	0	279986	333566	357245	306186	531846	298633
A0A1S9DFR0	Uncharacterized protein	OAory_01042560	0	0	0	0	0	0	33290.4	49064.9	44952.3	47108.8	0	42087.9
A0A1S9DFR1	Uncharacterized protein	OAory_01042340	0	0	0	0	0	0	149557	152820	12114.3	0	48757.6	0
A0A1S9DFR3	Protein SIP5	OAory_01044310	0	0	0	0	0	0	221364	203575	201675	210009	165690	218579
A0A1S9DFR4	aldehyde dehydrogenase (NAD(+))	Aory04_000944600	0	0	0	0	0	0	958714	999151	995022	1.13883e+06	1.07875e+06	1.0262e+06
A0A1S9DFR5	ditrans,polycis_polyprenyl diphosphate synthase [(2E,6E)_farnesyldiphosphate specific] OtherID_I7ZUQ0_gene_Ao3042_08108	Aory04_001270400	0	0	0	0	0	0	121934	143726	209113	167495	175280	196675
A0A1S9DFR7	Taurine catabolism dioxygenase TauD_TfdA OtherID_I7ZU87_gene_Ao3042_08244 OtherID_Q2TWC2_gene_AO090010000621	Aory04_000633900	0	0	0	0	136328	0	199913	188633	195267	175306	131600	181686
A0A1S9DFS0	D111_G_patch domain protein OtherID_I8TIC9_gene_Ao3042_10581 OtherID_Q2TZ04_gene_AO090103000035	Aory04_000945800	0	0	0	0	0	0	52522.6	64683.6	38408.1	62441.6	0	68633.3
A0A1S9DFS3	Pentatricopeptide repeat_containing protein OtherID_I8THW9_gene_Ao3042_10576 OtherID_Q2TYZ9_gene_AO090103000040	Aory04_000946300	3.69775e+06	4137030	2.89739e+06	1.80798e+06	775990	1.66803e+06	0	137079	19483.1	127424	0	134268
A0A1S9DFS5	AAA ATPase central domain protein	OAory_01044430	0	0	0	0	0	0	16404.8	34804.3	29191.1	21442.3	17692	31631.1
A0A1S9DFS6	Actin_binding, cofilin_tropomyosin domain_containing protein OtherID_Q2TVX9_gene_Aoabp1	OAory_01044000	0	0	0	0	0	0	1.28069e+06	1.28295e+06	1.1715e+06	1.36019e+06	454242	1.3591e+06
A0A1S9DFS9	Carboxypeptidase	OAory_01044270	0	0	0	0	0	0	1.97763e+06	2.0058e+06	1.79845e+06	1.50386e+06	2.44239e+06	1.21223e+06
A0A1S9DFT4	protein_histidine N_methyltransferase OtherID_I8I915_gene_Ao3042_10567 OtherID_Q2TYZ0_gene_AO090103000050	OAory_01044480	0	0	0	0	0	0	44849.3	49569.4	25467.8	42919	0	20214.8
A0A1S9DFT6	Cell wall beta_glucan synthesis OtherID_I7ZPD8_gene_Ao3042_10562	OAory_01044530	0	0	0	0	0	0	91310.9	473455	112252	144614	39157.1	130018
A0A1S9DFT7	Heat shock protein 70	OAory_01044100	2.12392e+07	39392900	1.28166e+07	6.48314e+06	4.76933e+06	4.68198e+06	6.34888e+06	6.20884e+06	7.14121e+06	5.92777e+06	5.93674e+06	7.06529e+06
A0A1S9DFU0	Dynamin central domain OtherID_Q2TVY0_gene_AO090010000776 OtherID_I8TNS0_gene_Ao3042_08104	OAory_01043990	0	0	0	0	0	0	174275	142425	36912.7	120994	0	129337
A0A1S9DFU1	acetyl_CoA C_acetyltransferase OtherID_I8I934_gene_Ao3042_10600 OtherID_Q2TZ23_gene_AO090103000012	OAory_01044150	0	0	0	0	0	0	3.42113e+06	2.84936e+06	2.55566e+06	3.25118e+06	777747	3.27669e+06
A0A1S9DFU2	dolichyl_diphosphooligosaccharide__protein glycotransferase OtherID_I7ZPM0_gene_Ao3042_10552 OtherID_Q2TYX5_gene_AO090103000069	OAory_01044610	0	2072810	0	1.66017e+06	988005	512045	255663	282519	360126	357066	367888	240718
A0A1S9DFU4	Sds3_like	OAory_01044580	0	0	0	0	0	0	0	16935.6	37294.8	11964.1	0	9512.44
A0A1S9DFU6	COP9 signalosome, subunit CSN8 OtherID_I7ZPC5_gene_Ao3042_10551	OAory_01044620	0	0	0	0	0	0	285377	329910	264459	327639	201898	340790
A0A1S9DFU7	ATP synthase subunit e, mitochondrial	OAory_01044630	0	0	0	0	0	0	2.17833e+06	1.72332e+06	1.85864e+06	1.79545e+06	2.80834e+06	2.19851e+06
A0A1S9DFU8	N_acetylglucosamine_6_phosphate deacetylase OtherID_I8THU4_gene_Ao3042_10590 OtherID_Q2TZ13_gene_AO090103000023	OAory_01044250	0	0	0	0	0	0	164287	185426	294543	152047	436498	49094
A0A1S9DFV1	NADH_ubiquinone oxidoreductase subunit	OAory_01044470	0	0	0	0	0	0	920776	887662	774753	908465	1.0179e+06	1.03255e+06
A0A1S9DFV4	Cyclin_dependent kinases regulatory subunit	OAory_01044090	0	0	0	0	0	0	700547	535784	653135	580051	732846	702366
A0A1S9DFV8	Unnamed protein product OtherID_I7ZNM4_gene_Ao3042_10584	Aory04_000945500	0	0	0	0	0	0	18674.4	47025	32176.9	0	36533.7	23190.2
A0A1S9DFW3	Nucleolar protein 12	OAory_01044570	0	0	0	0	0	0	28066.3	64080.3	41809	40504.1	72739.5	44175
A0A1S9DFW5	Uncharacterized protein	OAory_01042940	0	0	0	0	0	0	364607	316309	137462	226272	61072.2	179905
A0A1S9DFW6	Unnamed protein product	Aory04_000946800	0	0	0	0	0	0	38219.5	39762.7	50061.9	52009	80084.4	42216.7
A0A1S9DFX1	Ankyrin repeat_containing domain_containing protein	OAory_01044910	0	0	0	0	0	0	79941.9	112246	127621	92668.8	295644	53709.6
A0A1S9DFX8	Alcohol dehydrogenase zinc_binding domain protein OtherID_I8ICW8_gene_Ao3042_08202 OtherID_Q2TW81_gene_AO090010000668	OAory_01043040	0	0	0	0	0	0	28758.7	46570.8	25729.1	31791.8	58837.2	55807.7
A0A1S9DFY1	xylan 1,4_beta_xylosidase	OAory_01045010	0	0	0	0	0	0	985349	1.57001e+06	2.96615e+06	2.12741e+06	3.62456e+06	2.29368e+06
A0A1S9DFY5	Cytochrome c oxidase assembly factor 3	OAory_01044600	0	0	0	0	0	0	26265.4	58413.8	69753	53217.2	100082	59230.8
A0A1S9DFY8	Phosphoesterase OtherID_I8I9B9_gene_Ao3042_10549	OAory_01044650	0	0	0	0	0	0	992589	1.02801e+06	1.17167e+06	783701	1.75918e+06	681341
A0A1S9DFZ1	cystathionine gamma_lyase OtherID_I8I976_gene_Ao3042_10566 OtherID_Q2TYY9_gene_AO090103000051	OAory_01044490	0	0	0	0	0	0	101670	80296.8	138835	140383	112001	208611
A0A1S9DFZ2	Acyl_CoA dehydrogenase domain_containing protein	OAory_01044870	0	0	0	0	0	0	968532	863816	1.01504e+06	956285	836292	995852
A0A1S9DFZ3	Alpha amylase catalytic region	OAory_01045110	0	0	0	0	0	0	0	0	0	0	30833	24580.7
A0A1S9DFZ8	Cytochrome P450	OAory_01045130	0	0	0	0	0	0	5846.57	22149.3	12403.7	20231.2	0	0
A0A1S9DG01	Symplekin_Pta1 N_terminal domain_containing protein OtherID_I7ZP56_gene_Ao3042_10553	OAory_01044590	0	0	0	0	0	0	172326	167358	191338	191582	230065	150443
A0A1S9DG06	Unnamed protein product OtherID_I7ZP16_gene_Ao3042_10492 OtherID_Q2TYR3_gene_AO090103000142	Aory04_000089700	0	0	0	0	0	0	742386	773098	864794	896297	917677	943411
A0A1S9DG13	Porphobilinogen deaminase OtherID_I8TIU2_gene_Ao3042_10485 OtherID_Q2TYQ6_gene_AO090103000151	OAory_01045280	0	0	0	0	0	0	154794	109213	128551	131224	110048	155091
A0A1S9DG17	Lipase	OAory_01043660	0	0	0	0	0	0	126852	122383	90832.9	125009	84829.9	122798
A0A1S9DG21	Uncharacterized protein OtherID_I8THL6_gene_Ao3042_10533 OtherID_Q2TYV6_gene_AO090103000093	OAory_01044790	0	0	0	0	0	0	222581	231544	153690	156600	158839	218083
A0A1S9DG31	Glucose_methanol_choline oxidoreductase	OAory_01045100	0	0	0	0	0	0	0	0	14678	0	34687.3	20252.7
A0A1S9DG37	Glutathione S_transferase domain_containing protein OtherID_I7ZNS9_gene_Ao3042_10498	OAory_01045150	0	0	0	0	0	0	3.1436e+06	3.0878e+06	2.56496e+06	2.77369e+06	2.12556e+06	2.3415e+06
A0A1S9DG38	Glucoamylase	OAory_01043740	0	0	0	0	0	0	8.19697e+06	9.45001e+06	1.04532e+07	9.53788e+06	8.42682e+06	7.77781e+06
A0A1S9DG59	Exocyst complex component Sec10_like	OAory_01043940	0	0	0	0	0	0	501323	556135	712621	643735	710364	597012
A0A1S9DG67	Short_chain dehydrogenase_reductase SDR	OAory_01045670	0	0	0	0	0	0	151619	102562	138554	184126	155550	212900
A0A1S9DG70	Ion channel regulatory protein, UNC_93 OtherID_I7ZNN7_gene_Ao3042_10589 OtherID_Q2TZ12_gene_AO090103000025	OAory_01044260	0	0	0	0	0	0	0	31882.5	0	0	53810.7	0
A0A1S9DG75	Alanine__tRNA ligase	ALA1	0	0	0	494424	787629	598314	1.02075e+06	1.06971e+06	1.18045e+06	1.16095e+06	1.19974e+06	1.34879e+06
A0A1S9DG77	Alcohol dehydrogenase GroES domain protein	OAory_01045770	0	0	0	0	0	0	57383.2	59287.2	63740.7	85021.9	43407.1	70973.5
A0A1S9DG90	FAD_NAD(P)_binding domain_containing protein	OAory_01044560	0	0	0	0	0	0	314890	360965	435104	436937	573242	458733
A0A1S9DG91	116 kDa U5 small nuclear ribonucleoprotein component OtherID_Q2TZ24_gene_AO090103000011 OtherID_I8I990_gene_Ao3042_10601	OAory_01044140	0	0	0	0	0	0	408796	412282	489445	444712	313848	447000
A0A1S9DG95	Uncharacterized protein	OAory_01045850	0	0	0	0	0	0	87856.5	85147	64474.5	51259.9	118415	67089.2
A0A1S9DG99	Uncharacterized protein	OAory_01046010	0	0	0	0	0	0	3.88324e+06	4.79715e+06	4.40871e+06	1.95007e+06	5.92256e+06	1.51593e+06
A0A1S9DGA5	AMP_dependent synthetase and ligase	OAory_01045800	4.72721e+07	57920600	4.47575e+07	1.76756e+07	9.73241e+06	8.60104e+06	806114	1.19328e+06	409887	1.51901e+06	57616.6	1.52242e+06
A0A1S9DGA6	Glucose_methanol_choline oxidoreductase OtherID_I8I956_gene_Ao3042_10591 OtherID_Q2TZ14_gene_AO090103000022	OAory_01044240	0	0	0	0	0	0	1.31397e+06	1.22962e+06	1.20484e+06	1.22855e+06	717538	1.32601e+06
A0A1S9DGB7	Carboxylic ester hydrolase	OAory_01044340	0	0	0	0	0	0	477737	551862	608423	497062	400012	294749
A0A1S9DGB8	Glycoside hydrolase family 43	OAory_01046150	0	0	0	0	0	0	51440.5	56737.6	126642	48241.1	250755	95359.6
A0A1S9DGC1	Ethyl tert_butyl ether degradation EthD	OAory_01046220	0	0	0	0	0	0	222597	254181	167089	166106	95299.2	179385
A0A1S9DGD1	Thioredoxin_like	OAory_01046270	0	0	0	0	0	0	1.6843e+06	1.32771e+06	1.36571e+06	1.48599e+06	1.11758e+06	1.48241e+06
A0A1S9DGE4	Enoyl_CoA hydratase_isomerase	OAory_01046290	0	0	0	0	0	0	0	0	46999.2	37747.7	60483.4	69689.8
A0A1S9DGE5	peptidylprolyl isomerase OtherID_I7ZNL2_gene_Ao3042_10497	OAory_01045160	0	0	0	0	0	0	1.22449e+07	9.45263e+06	7.4488e+06	8.87304e+06	5.20943e+06	8.62359e+06
A0A1S9DGE9	Beta_xylanase	OAory_01046530	0	0	0	0	0	0	140574	126009	131597	130170	185704	150606
A0A1S9DGF1	Pro_apoptotic serine protease NMA111	OAory_01046510	0	0	0	0	0	0	188532	140101	168033	164878	228202	184660
A0A1S9DGF7	S_adenosyl_L_methionine_dependent methyltransferase	OAory_01046610	0	0	0	0	0	0	0	0	11295	9247.2	0	0
A0A1S9DGF9	glutathione transferase OtherID_I7ZNR1_gene_Ao3042_10487 OtherID_Q2TYQ8_gene_AO090103000149	OAory_01045260	0	0	0	0	0	0	186907	165544	184891	215139	252045	239113
A0A1S9DGG9	DNA topoisomerase 2	OAory_01046730	0	0	0	0	0	0	66633.3	54000.3	91973.7	75102.9	144072	94880.8
A0A1S9DGH2	Carboxypeptidase OtherID_I7ZNY0_gene_Ao3042_10324	OAory_01046590	0	0	0	0	0	0	3.00025e+06	2.80986e+06	3.75706e+06	3.32435e+06	4.33912e+06	2.63734e+06
A0A1S9DGH3	Unnamed protein product	Aory04_000093600	0	0	0	0	0	0	522245	439068	414747	375436	235851	294543
A0A1S9DGI2	Uncharacterized protein	OAory_01046780	0	0	0	0	0	0	144715	192936	121929	156294	136359	70475.2
A0A1S9DGJ0	O_methyltransferase family 3 OtherID_I8I8W1_gene_Ao3042_10461 OtherID_Q2TYN3_gene_AO090103000178	Aory04_000086400	0	0	0	0	0	0	391633	465410	389983	443225	95030.1	333612
A0A1S9DGJ1	DNA_binding protein	OAory_01046800	0	0	0	0	0	0	51770.8	60312.5	38435.7	13989.5	41962.7	0
A0A1S9DGJ2	Short_chain dehydrogenase_reductase SDR	OAory_01046790	0	0	0	0	0	0	718278	789177	713302	796746	313651	782207
A0A1S9DGJ3	Carnitine_acylcarnitine carrier protein OtherID_Q2TY57_gene_AO090103000383 OtherID_I8THI6_gene_Ao3042_10282	OAory_01046950	0	0	0	0	0	0	383098	453966	524751	531753	763465	601563
A0A1S9DGL1	Carboxymethylenebutenolidase	OAory_01046990	0	0	0	0	0	0	65298.9	49023.4	56733.7	52332.8	23160.8	48116.3
A0A1S9DGL6	Unnamed protein product	Aory04_000089300	0	0	0	0	0	0	224229	211522	221947	246581	168679	196978
A0A1S9DGL9	Ubiquitin_conjugating enzyme E2 2 OtherID_I8I8U3_gene_Ao3042_10271	OAory_01047070	0	0	0	0	0	0	149436	170395	165380	159576	99608.9	222661
A0A1S9DGM7	Calcium_binding EF_hand_containing protein	OAory_01047170	0	0	0	0	0	0	519682	577459	533713	505628	754343	644811
A0A1S9DGP1	GCN5_related N_acetyltransferase	Aory04_000681400	0	0	0	0	0	0	111247	116612	112198	160190	122081	105553
A0A1S9DGP7	Aminotransferase class V	Aory04_000681500	0	0	0	0	0	0	68107.3	67228.8	81699.2	100168	59352.8	54982.7
A0A1S9DGQ0	2OG_Fe(II) oxygenase OtherID_I8U8H8_gene_Ao3042_11510	OAory_01047550	0	0	0	0	0	0	107592	77112.4	110481	293122	0	127164
A0A1S9DGR1	Uncharacterized protein	OAory_01046160	0	0	0	0	156958	0	0	0	0	0	0	0
A0A1S9DGR3	Major facilitator superfamily MFS_1	OAory_01047570	0	0	0	0	0	0	206780	163381	251861	204858	242901	219827
A0A1S9DGR4	Phophatidylserine decarboxylase	OAory_01047490	0	0	0	0	0	0	12784	6846.51	21556.3	15908	0	5550.6
A0A1S9DGR7	Sugar transporter	OAory_01047710	0	0	0	0	0	0	104731	126114	82040.2	100197	44119.8	57513.5
A0A1S9DGU6	Dynamin family protein	OAory_01095970	0	0	0	0	3.16954e+06	0	333666	341514	519370	529294	537460	702558
A0A1S9DGU9	Short_chain dehydrogenase_reductase SDR	OAory_01095940	0	0	0	0	0	0	44534.6	61767.5	65623.6	49262.5	125644	61214.7
A0A1S9DGV0	D_serine dehydratase_like domain OtherID_I8U9P5_gene_Ao3042_08093	Aory04_001059600	0	0	0	805008	0	0	306820	327591	418238	488911	385920	387293
A0A1S9DGV1	Peroxidase OtherID_I7ZP43_gene_Ao3042_10327 OtherID_Q2TYA4_gene_AO090103000329	OAory_01046560	0	0	0	0	0	0	0	0	0	435719	0	513588
A0A1S9DGV7	Amidohydrolase 2 OtherID_I8IEP4_gene_Ao3042_07329 OtherID_Q2U3N2_gene_AO090020000690	Aory04_001060300	0	0	0	0	0	0	41364.3	32105.2	46361.8	44756.3	87031.7	43728.5
A0A1S9DGW4	Prolyl endopeptidase OtherID_Q2U3L6_gene_AO090020000706	OAory_01095960	0	0	0	0	0	0	0	19900.5	18482.5	0	0	48694.4
A0A1S9DGX0	Rhodopsin domain_containing protein	OAory_01096130	0	0	0	0	0	0	10476.9	12860	0	0	29792.2	8728.92
A0A1S9DGX6	Pathogen_related protein OtherID_I7ZW36_gene_Ao3042_07350 OtherID_Q2U3Q5_gene_AO090020000665	OAory_01096310	0	0	0	0	0	0	335455	299219	418045	348719	521569	395167
A0A1S9DGY7	Berberine_berberine domain protein OtherID_I7ZW96_gene_Ao3042_07360 OtherID_Q2U3R5_gene_AO090020000650	OAory_01096410	0	0	0	0	0	0	303759	230126	131625	111310	300680	105304
A0A1S9DGZ8	3_isopropylmalate dehydrogenase	Aory04_000700500	8.79134e+06	7797950	7.82712e+06	5.25155e+06	1.76016e+06	4.17434e+06	1.5228e+06	1.54028e+06	1.63582e+06	1.80546e+06	1.13838e+06	1.63762e+06
A0A1S9DH07	D_xylulose reductase	OAory_01096530	0	0	0	0	0	0	280173	260772	230012	295229	196474	427014
A0A1S9DH08	GTP_binding protein lepA	OAory_01096610	0	0	0	0	0	0	0	16406.5	0	0	0	14714.3
A0A1S9DH12	Transmembrane 9 superfamily member	OAory_01047160	0	0	0	0	0	0	80307.1	107756	134817	92750.1	154569	121864
A0A1S9DH15	cysteine desulfurase OtherID_Q2U3U1_gene_AO090020000619	OAory_01096680	0	0	0	0	0	104201	438605	412676	424421	409824	470839	472811
A0A1S9DH18	GCS light chain	OAory_01096630	0	0	0	0	0	0	652282	633714	623194	713758	717537	909264
A0A1S9DH19	BAR domain_containing protein	OAory_01096670	0	0	0	0	0	0	307121	278538	295724	309167	223333	307445
A0A1S9DH24	Exportin_T	OAory_01096810	0	0	0	0	0	0	194947	187121	231805	243742	340188	222401
A0A1S9DH32	EKC_KEOPS complex subunit BUD32 OtherID_I8TQI7_gene_Ao3042_07383 OtherID_Q2U3T8_gene_bud32	Aory04_001242600	0	0	0	0	0	0	82570.5	91855.6	96462.7	93725.3	116770	93026.7
A0A1S9DH34	UBA domain_containing protein OtherID_Q2U3W3_gene_AO090020000592	OAory_01096890	0	0	0	0	0	0	0	42785	9114.13	18800.7	0	52050.8
A0A1S9DH36	Uncharacterized protein OtherID_I8IEQ5_gene_Ao3042_07411 OtherID_Q2U3W2_gene_AO090020000593	OAory_01096880	0	0	0	0	0	0	307788	271023	285831	295934	401168	272452
A0A1S9DH38	cysteine__tRNA ligase	OAory_01096910	0	0	0	0	342724	0	552532	555775	664657	639707	530844	646520
A0A1S9DH39	Cation efflux protein	OAory_01096830	0	0	0	0	0	0	58494.4	49813.4	0	58667.2	0	41548.8
A0A1S9DH45	histone acetyltransferase	Aory04_000955400	0	0	0	0	0	0	43211.4	26025.3	24574.3	21615.3	21134.2	20014.3
A0A1S9DH48	Ceramide glucosyltransferase	Aory04_000955500	0	0	0	0	0	0	86820	70633.5	107599	96517.7	143523	55218.4
A0A1S9DH50	High_temperature_induced dauer_formation protein	OAory_01097010	0	0	0	0	0	0	56585	32890.6	57787.1	39747.2	49476.7	52504.2
A0A1S9DH51	Phosphoglycerate mutase OtherID_I8ADC0_gene_Ao3042_11509 OtherID_Q2TXZ4_gene_AO090103000451	Aory04_000681000	0	0	0	0	0	0	69785.8	65458.8	77807.6	90930.7	123873	51427.5
A0A1S9DH52	Ribonuclease III OtherID_I8IEM8_gene_Ao3042_07406 OtherID_Q2U3V7_gene_AO090020000599	OAory_01096840	0	0	0	0	0	0	185948	187366	205767	172576	235022	241573
A0A1S9DH53	Major facilitator superfamily MFS_1	OAory_01097070	0	0	0	0	0	0	23706.9	23848.5	43720.7	7062.24	46595.5	0
A0A1S9DH54	Transaldolase	OAory_01096860	0	0	0	0	0	0	197923	159296	181602	197407	35837.6	295375
A0A1S9DH57	Succinate dehydrogenase, cytochrome b556 subunit	OAory_01096850	0	0	0	0	0	0	611122	693265	797550	771700	739764	973674
A0A1S9DH60	AMP_dependent synthetase and ligase OtherID_I8TRA6_gene_Ao3042_07425	OAory_01097030	0	0	0	0	0	0	420473	498394	513064	506506	403835	528744
A0A1S9DH62	Hydrophobin	OAory_01096940	0	0	0	0	0	0	2.20902e+06	2.8928e+06	3.03701e+06	2.99322e+06	3.97523e+06	993687
A0A1S9DH66	Unnamed protein product	Aory04_000955800	0	0	0	0	0	0	311324	233317	270197	342221	162348	205219
A0A1S9DH72	Uncharacterized protein OtherID_I7ZWC0_gene_Ao3042_07426	OAory_01097040	0	0	0	0	0	0	229724	178041	198612	176048	208528	250540
A0A1S9DH93	P_loop containing nucleoside triphosphate hydrolase protein	OAory_01047540	0	0	0	0	0	0	21443.4	13403.7	0	0	0	0
A0A1S9DH97	Transcription factor Opi1	OAory_01097470	0	0	0	0	0	0	36610.6	39940.8	44790.2	57394	88769.7	58248.6
A0A1S9DHA0	Putative short_chain type dehydrogenase_reductase	OAory_01097490	0	0	0	0	0	0	2.98866e+06	3.54882e+06	4.09181e+06	4.51711e+06	2.18164e+06	3.33762e+06
A0A1S9DHA7	PEBP family protein	OAory_01097570	0	0	0	0	0	0	171326	183282	260060	182770	313033	82002.3
A0A1S9DHA9	Serine_threonine_protein phosphatase OtherID_I7ZW32_gene_Ao3042_07448	OAory_01097530	0	0	0	136387	0	0	319268	383935	396017	428470	472036	330061
A0A1S9DHB4	D_xylulose reductase	OAory_01096220	0	0	0	0	0	0	307140	247515	249494	307393	192226	255518
A0A1S9DHB5	NmrA_like domain_containing protein OtherID_I7ZWJ4_gene_Ao3042_07437	OAory_01097440	0	0	0	0	0	0	485439	541575	612948	507583	867514	663714
A0A1S9DHB6	Glutathione S_transferase domain_containing protein OtherID_I8ABB3_gene_Ao3042_00111 OtherID_Q2TXX0_gene_AO090103000485	Aory04_000678300	0	0	0	0	0	0	48904.3	13377.6	23510.7	0	58085.4	0
A0A1S9DHB7	Short_chain dehydrogenase_reductase SDR	OAory_01097670	0	0	0	0	0	0	734550	749585	748928	721890	978500	688328
A0A1S9DHB9	Unnamed protein product	Aory04_000770900	0	0	0	0	0	0	38207.3	58153.8	23059.5	59925.7	39735.7	26356.5
A0A1S9DHC3	Unnamed protein product OtherID_I8TQZ4_gene_Ao3042_07351	Aory04_001099800	0	0	0	0	0	0	299095	340240	331144	207844	623120	104096
A0A1S9DHC8	Phospholipase_Carboxylesterase	Aory04_001172300	0	0	0	0	0	0	0	26174.8	11672.4	13820	42706.1	17434.7
A0A1S9DHC9	Beige_BEACH domain_containing protein	OAory_01097790	0	0	0	0	0	0	13457.1	0	8293.19	0	0	19274.2
A0A1S9DHD9	Unnamed protein product OtherID_I8TQI2_gene_Ao3042_07482 OtherID_Q2U431_gene_AO090020000514	Aory04_000772200	0	0	0	0	0	0	2.26625e+06	2.98075e+06	2.64309e+06	2.18673e+06	3.68265e+06	1.38926e+06
A0A1S9DHE3	methylcrotonoyl_CoA carboxylase OtherID_I8IEE8_gene_Ao3042_07504 OtherID_Q2U451_gene_AO090020000492	OAory_01098010	0	0	0	0	154879	0	262591	261336	406489	380463	406003	343231
A0A1S9DHE5	Dehydrogenase with different specificitie OtherID_I8TQG2_gene_Ao3042_07499 OtherID_Q2U446_gene_AO090020000497	OAory_01097970	0	0	0	0	0	0	692506	868855	889534	758146	806419	597175
A0A1S9DHE7	Phosphatidylinositol transfer protein domain protein OtherID_I8IEM6_gene_Ao3042_07474	OAory_01097750	0	0	0	0	0	0	320933	326233	284173	344078	198217	372681
A0A1S9DHE8	Uncharacterized protein	OAory_01097990	0	0	0	0	0	0	47064.2	27784.7	40432	36686.1	40209.6	71465.2
A0A1S9DHE9	Tat pathway signal sequence OtherID_I7ZW85_gene_Ao3042_07485	OAory_01097860	0	0	0	62152	0	0	159588	123473	105091	418899	0	450419
A0A1S9DHF1	Biotin carboxylase domain protein OtherID_I8TQZ8_gene_Ao3042_07501 OtherID_Q2U448_gene_AO090020000495	OAory_01097980	0	0	0	0	0	0	3.35148e+06	3.05019e+06	4.625e+06	4.55595e+06	3.21487e+06	3.72884e+06
A0A1S9DHF4	DNA_directed RNA polymerase subunit	OAory_01096620	0	0	0	0	0	0	144101	159196	154687	175366	263765	151180
A0A1S9DHF7	Uncharacterized protein OtherID_I8TQ61_gene_Ao3042_07484 OtherID_Q2U433_gene_AO090020000512	OAory_01097850	0	0	0	0	0	0	163391	138565	55682.4	415739	0	346543
A0A1S9DHF9	Transcription factor domain_containing protein	OAory_01097960	0	0	0	0	0	0	564609	570352	568297	909952	399649	357187
A0A1S9DHG0	Alpha_beta hydrolase fold containing protein	OAory_01098030	0	0	0	0	0	0	15843.7	0	22865.4	39809.6	72254	0
A0A1S9DHG1	Dolichyl_diphosphooligosaccharide__protein glycosyltransferase subunit WBP1	OAory_01098210	0	0	0	0	0	0	451045	440006	624315	512950	565545	525825
A0A1S9DHG2	Pre_mRNA_splicing factor 38 OtherID_I8IE99_gene_Ao3042_07510 OtherID_Q2U457_gene_AO090020000484	Aory04_000927100	0	0	0	0	0	0	63856.9	0	56457.3	49698.2	25646	35415.9
A0A1S9DHG3	GCN5_related N_acetyltransferase OtherID_I7ZW98_gene_Ao3042_07483 OtherID_Q2U432_gene_AO090020000513	OAory_01097840	0	0	0	0	0	0	126479	106301	149873	160227	69038.3	161307
A0A1S9DHG5	Unnamed protein product	Aory04_001098300	0	0	0	0	0	0	152279	120777	142275	110183	135993	154097
A0A1S9DHG6	Tc toxin complex TcA C_terminal TcB_binding domain_containing protein	OAory_01097950	6.44464e+06	7051440	7.30894e+06	1.89981e+06	1.25484e+06	938069	156393	153137	141120	233994	127772	141226
A0A1S9DHG9	WD_40 repeat_containing protein	OAory_01098060	0	0	0	0	0	0	38703.4	38086.9	35657.2	23914.4	35087.5	32003.2
A0A1S9DHH2	Xylulose kinase OtherID_Q2U3V4_gene_xkiA	Aory04_000957100	0	0	0	0	0	0	192764	254427	346519	266108	388687	226687
A0A1S9DHH4	C2H2_type domain_containing protein	OAory_01098270	0	0	0	0	0	0	0	0	0	18499.6	16908.5	10869.9
A0A1S9DHH7	Uncharacterized protein	OAory_01097940	0	0	0	0	0	0	102305	55437.9	114883	63572.1	64799.8	38459.2
A0A1S9DHI6	Cytochrome c oxidase assembly protein PET191	OAory_01098040	0	0	0	0	0	0	96164.3	103874	78101.5	72211.1	134824	73625.9
A0A1S9DHI9	Oxidoreductase	OAory_01098260	0	0	0	0	0	0	49243.4	29729.3	29948	39398.2	0	13964.6
A0A1S9DHJ2	Uncharacterized protein	OAory_01098330	0	0	0	0	0	0	54628.1	45687.8	35363	19702.5	41301.1	0
A0A1S9DHJ3	Non_structural maintenance of chromosomes element 4	OAory_01098510	0	0	0	0	0	0	0	17492.7	21688.3	19799.4	0	13596.2
A0A1S9DHJ5	Myosin head motor domain_containing protein	OAory_01098470	0	0	0	0	0	0	159735	130373	176698	131448	196556	188891
A0A1S9DHK0	Aminotransferase class I and II	OAory_01098360	0	0	0	0	0	0	0	0	0	0	0	28445.7
A0A1S9DHK6	Arginosuccinase OtherID_I8A7Q7_gene_Ao3042_02228 OtherID_Q2U4A8_gene_AO090020000418	OAory_01098590	0	0	0	5.63067e+06	266284	312261	943655	965985	1.08416e+06	1.10381e+06	1.02074e+06	1.24693e+06
A0A1S9DHL3	CipC protein	OAory_01096700	0	0	0	0	0	0	817234	555417	424576	572851	254953	606341
A0A1S9DHL8	Cytochrome c oxidase copper chaperone	OAory_01098670	0	0	0	0	0	0	281376	442720	391862	298826	307836	379211
A0A1S9DHM0	T_complex protein 1 subunit delta OtherID_I8U308_gene_Ao3042_02233 OtherID_Q2U4B3_gene_AO090020000413	OAory_01098630	1.4421e+06	0	2.46715e+06	929684	887929	792455	822338	830274	919494	960807	582688	1.04089e+06
A0A1S9DHM3	Unnamed protein product OtherID_Q2U4B7_gene_AO090020000408 OtherID_I8IPG5_gene_Ao3042_02237	Aory04_000993300	0	0	0	0	0	0	518121	528189	533194	528635	499284	730003
A0A1S9DHN0	Plasma membrane ATPase OtherID_I8A8Q9_gene_Ao3042_02242 OtherID_Q2U4C2_gene_AO090020000403	OAory_01098730	0	0	0	0	0	0	4.29901e+06	5.04861e+06	5.51005e+06	4.75505e+06	6.49844e+06	6.56835e+06
A0A1S9DHN2	tRNA (adenine(58)_N(1))_methyltransferase catalytic subunit TRM61	Aory04_000956300	0	0	0	0	0	0	61586.5	43734.1	56244.7	51161.2	102762	62960.6
A0A1S9DHN5	RNP_1 like RNA_binding protein OtherID_I8IPI8_gene_Ao3042_02235	OAory_01098650	0	0	0	0	0	0	680036	732226	916880	597281	1.31792e+06	904233
A0A1S9DHN8	Uncharacterized protein OtherID_I7ZWF5_gene_Ao3042_07447 OtherID_Q2U3Z7_gene_AO090020000554	OAory_01097520	0	0	0	0	0	0	45022.8	26074	40524.9	50092.2	55042.5	45717.7
A0A1S9DHN9	Glucose_methanol_choline oxidoreductase OtherID_I8A7V6_gene_Ao3042_02252 OtherID_Q2U4D1_gene_AO090020000390	OAory_01098830	0	0	0	0	0	0	104948	20535.9	51818.2	51087.2	157950	78924.3
A0A1S9DHP3	Altered inheritance of mitochondria protein 6	OAory_01097000	0	0	0	0	0	0	191222	182504	164050	117645	358446	89687.2
A0A1S9DHP5	Beta_lactamase domain protein OtherID_I8A7R7_gene_Ao3042_02244	OAory_01098740	9.49157e+06	16810900	1.0146e+07	5.58181e+06	3.90322e+06	2.93878e+06	143451	134830	163740	165722	282878	154702
A0A1S9DHQ1	NADH:ubiquinone oxidoreductase complex I intermediate_associated protein 30 OtherID_I8IPF7_gene_Ao3042_02246	OAory_01098760	0	0	0	0	0	0	180794	195118	215590	172026	167050	255639
A0A1S9DHQ6	Monooxygenase FAD_binding protein OtherID_Q2U4G2_gene_AO090020000356	OAory_01099110	0	0	0	0	0	0	897404	841712	1.1564e+06	1.10998e+06	891778	1.29863e+06
A0A1S9DHQ8	Ankyrin repeat_containing domain_containing protein	OAory_01099090	0	0	0	0	0	0	0	0	0	0	350708	0
A0A1S9DHQ9	Catalase	OAory_01098840	0	0	0	0	0	0	203496	164620	137248	163445	126199	213904
A0A1S9DHR7	phosphoserine phosphatase OtherID_I7ZKN4_gene_Ao3042_01336 OtherID_Q2U4H1_gene_AO090020000345	OAory_01099190	0	0	0	0	0	0	800870	688511	883067	813811	579366	838584
A0A1S9DHR8	ABC transporter transmembrane region	OAory_01097820	0	0	0	0	1.32218e+06	0	88067.6	99157.7	116810	109240	95080.5	109901
A0A1S9DHS0	Uncharacterized protein OtherID_I8TE88_gene_Ao3042_01334 OtherID_Q2U4G9_gene_AO090020000348	OAory_01099170	0	0	0	0	0	0	251876	292401	294707	334238	176317	338736
A0A1S9DHS1	Aminotransferase class_III	OAory_01098960	0	0	0	0	0	0	118373	110895	76473.6	87611.4	88440	128577
A0A1S9DHS4	CDP_alcohol phosphatidyltransferase	OAory_01099310	0	0	0	0	0	0	19523	56499.9	44827.5	25574.1	0	40592.2
A0A1S9DHS6	Unnamed protein product OtherID_I7ZKL4_gene_Ao3042_01345 OtherID_Q2U4I0_gene_AO090020000336	Aory04_000566600	0	0	0	0	0	0	380833	367618	278583	352836	39036.1	261642
A0A1S9DHT0	Thioredoxin	OAory_01097920	0	0	0	0	0	0	5.31381e+06	5.2711e+06	5.32715e+06	5.87302e+06	2.07458e+06	4.35288e+06
A0A1S9DHT4	Zn(2)_C6 fungal_type domain_containing protein	OAory_01099390	0	0	0	0	0	0	43317.3	84340.6	80191.9	92774.3	90990.5	75829.2
A0A1S9DHT5	Carboxypeptidase OtherID_Q2U4G6_gene_AO090020000351	OAory_01099140	0	0	0	0	0	0	7.08431e+06	7.29913e+06	8.34768e+06	8.36947e+06	4.86004e+06	7.05443e+06
A0A1S9DHT7	50S ribosomal protein L37e	OAory_01099410	0	0	0	0	0	0	694458	876374	699694	590673	1.02469e+06	403784
A0A1S9DHT8	ubiquitinyl hydrolase 1	OAory_01099370	0	0	0	0	0	0	30981.8	72943.2	111359	49628.9	0	47405.7
A0A1S9DHT9	Serine hydrolase OtherID_I7ZKB5_gene_Ao3042_01344 OtherID_Q2U4H9_gene_AO090020000337	Aory04_000566500	0	0	0	0	0	0	35996.3	37026.2	49365.6	60598	30231.7	67484.1
A0A1S9DHU0	Small GTP_binding protein domain_containing protein	OAory_01098020	0	0	0	0	0	0	73497.8	107936	91538.3	65592.8	119741	96462.2
A0A1S9DHU2	Sulfate adenylyltransferase OtherID_I7ZK79_gene_MET3 OtherID_Q8NK83_gene_met3	MET3	0	0	0	0	1.15713e+06	1.19161e+06	1.99397e+06	2.20814e+06	2.09662e+06	2.32074e+06	1.15863e+06	3.28306e+06
A0A1S9DHU5	deoxyribose_phosphate aldolase	Aory04_000566200	0	0	0	0	0	0	679571	668641	652694	893047	1.04478e+06	615606
A0A1S9DHU8	Aspartate_semialdehyde dehydrogenase OtherID_Q2U4J7_gene_AO090020000314 OtherID_I7ZK58_gene_Ao3042_01362	OAory_01099470	0	0	0	0	0	0	1.46849e+06	1.59847e+06	1.48841e+06	1.35492e+06	1.50887e+06	2.04926e+06
A0A1S9DHV1	precorrin_2 dehydrogenase OtherID_I8TF82_gene_Ao3042_01342 OtherID_Q2U4H7_gene_AO090020000339	OAory_01099260	0	0	0	0	0	0	96098.9	76556	107616	93772.2	167357	87905.9
A0A1S9DHV5	Octanoyltransferase	OAory_01099340	0	0	0	0	0	0	93674.2	109972	90584.1	68648.9	229858	85521.4
A0A1S9DHV6	Ribosomal protein L21e OtherID_I8TED8_gene_Ao3042_01374 OtherID_Q2U4K9_gene_AO090020000298	OAory_01099610	0	0	0	2.19154e+06	2.08832e+06	2.24053e+06	3.35609e+06	4.1337e+06	3.98958e+06	3.69379e+06	4.52028e+06	3.80144e+06
A0A1S9DHV7	Proteasome component region PCI OtherID_I8TFF0_gene_Ao3042_01352 OtherID_Q2U4I7_gene_AO090020000328	OAory_01099360	0	0	0	0	0	0	102851	103246	149017	142376	116743	95576.9
A0A1S9DHV8	40S ribosomal protein S4 OtherID_I8TF99_gene_Ao3042_01363	OAory_01099480	0	400269	0	5.34261e+06	7.11951e+06	6.39056e+06	6.41189e+06	7.00281e+06	8.43976e+06	6.54708e+06	8.56704e+06	7.86192e+06
A0A1S9DHV9	Protein translocase SEC61 complex, gamma subunit	OAory_01099570	0	0	0	0	0	0	526561	629652	686358	662410	1.17947e+06	565387
A0A1S9DHW5	WD_40 repeat_containing protein OtherID_I7ZKQ9_gene_Ao3042_01371	OAory_01099580	0	0	0	0	0	0	41117	58783	83317.7	45560	78884.6	41923.3
A0A1S9DHW6	D_lactate dehydrogenase (cytochrome) OtherID_I7ZKJ9_gene_Ao3042_01361 OtherID_Q2U4J6_gene_AO090020000315	OAory_01099460	0	0	0	0	0	0	161605	150992	220247	233462	128055	183501
A0A1S9DHW7	Short_chain dehydrogenase_reductase SDR OtherID_I7ZK54_gene_Ao3042_01384 OtherID_Q2U4L9_gene_AO090020000287	OAory_01099710	0	0	0	0	0	0	154334	155413	125796	94719.4	247575	88553.4
A0A1S9DHW9	Cell division_GTP binding protein OtherID_I7ZKU2_gene_Ao3042_01380 OtherID_Q2U4L5_gene_AO090020000291	OAory_01099670	0	0	0	0	0	2.08772e+06	652101	537223	623936	525009	363975	626251
A0A1S9DHX0	Peptidase S8 and S53 subtilisin kexin sedolisin OtherID_Q2U428_gene_AO090020000517 OtherID_I7ZW44_gene_Ao3042_07478	OAory_01097800	0	0	0	0	311323	53396	1.05395e+07	1.10954e+07	1.06191e+07	1.07638e+07	6.9056e+06	7.88114e+06
A0A1S9DHX4	RRM domain_containing protein	OAory_01099560	0	0	0	0	0	0	311450	316641	229595	208125	141044	237777
A0A1S9DHX5	Peptidase C14 caspase catalytic subunit p20	OAory_01099810	0	0	0	0	0	0	27166.7	14889.1	54178.3	38195	77759.8	0
A0A1S9DHX6	Annexin ANXC4	OAory_01099680	0	0	0	0	0	0	67018.6	52663.1	64908.6	43735	48974.6	62617.1
A0A1S9DHX8	Translation initiation factor 5A_like N_terminal domain_containing protein	OAory_01098320	0	910936	0	0	237044	0	4.8386e+07	4.43898e+07	4.2442e+07	4.18883e+07	3.691e+07	4.16743e+07
A0A1S9DHX9	Major facilitator superfamily MFS_1	OAory_01097900	1.3544e+06	1027660	1.64825e+06	288002	305094	315312	33076	0	24816.6	0	5163.79	0
A0A1S9DHY2	Vacuolar protein sorting_associated protein 62	OAory_01099660	0	0	0	0	0	0	121900	114438	155813	104291	578060	60207.8
A0A1S9DHY8	glucan endo_1,3_beta_D_glucosidase OtherID_Q2U492_gene_btgC	OAory_01098420	0	0	0	0	0	0	444598	356934	353056	307082	453482	333737
A0A1S9DHY9	Acyl_CoA dehydrogenase domain_containing protein	OAory_01098000	0	0	0	0	0	0	764582	930389	1.03793e+06	1.06114e+06	1.29026e+06	907810
A0A1S9DHZ2	Uncharacterized protein OtherID_I7ZKD7_gene_Ao3042_01391 OtherID_Q2U4M6_gene_AO090020000279	OAory_01099760	0	0	0	0	0	0	360726	246252	247986	277521	396338	305797
A0A1S9DHZ4	Beta_lactamase_like protein OtherID_I8A8P7_gene_Ao3042_02223 OtherID_Q2U4A3_gene_AO090020000424	OAory_01098520	0	0	0	0	0	0	0	58639.4	28450.3	31725.9	0	19682.1
A0A1S9DHZ5	Dopa 45_dioxygenase	OAory_01099650	0	0	0	0	0	0	124829	104722	120360	120129	126460	140545
A0A1S9DI06	Succinate dehydrogenase [ubiquinone] flavoprotein subunit, mitochondrial	OAory_01098620	6.02519e+06	11419300	8.87271e+06	4.86485e+06	3.18679e+06	3.86369e+06	3.89355e+06	3.80049e+06	4.50692e+06	4.26669e+06	3.92584e+06	4.58657e+06
A0A1S9DI09	NADH_ubiquinone oxidoreductase 9.5 kDa subunit	OAory_01098200	0	0	0	0	0	0	398211	435334	402831	490222	307706	299801
A0A1S9DI13	Thioredoxin reductase	OAory_01099940	0	0	0	0	0	0	294513	371182	330190	155972	734916	84187.3
A0A1S9DI14	pectinesterase OtherID_I8A7U6_gene_Ao3042_02241 OtherID_Q2U4C1_gene_AO090020000404	OAory_01098720	0	0	0	0	0	0	213185	324224	337658	190531	1.13851e+06	211015
A0A1S9DI18	Oxidoreductase molybdopterin binding protein	OAory_01100130	0	0	0	1.75288e+06	1.70834e+06	2.09942e+06	21454.4	0	0	21460.5	23735.4	0
A0A1S9DI22	Kinetochore Sim4 complex subunit Fta2	OAory_01100170	0	0	0	0	0	0	562101	673671	956235	604307	1.42737e+06	272721
A0A1S9DI23	Alcohol dehydrogenase zinc_binding domain protein OtherID_Q2U4Q7_gene_AO090020000241	Aory04_000406700	0	0	0	0	0	0	22933.4	11990.7	19086.3	9091.2	0	22611.4
A0A1S9DI29	chitinase	OAory_01100140	0	0	0	0	0	0	57400.6	98458.6	184289	89752.7	421212	59211.2
A0A1S9DI31	FAD linked oxidase domain_containing protein	OAory_01100280	0	0	0	0	0	0	91747.5	115359	107151	60449.7	244077	67839.2
A0A1S9DI36	Phosphatidylinositol 3_kinase VPS34 OtherID_I8IPG9_gene_Ao3042_02221 OtherID_Q2U4A1_gene_AO090020000426	OAory_01098500	0	0	0	0	0	0	102221	0	50601.4	22091	0	0
A0A1S9DI37	chitinase OtherID_I8TEB5_gene_Ao3042_01454	OAory_01100330	0	0	0	0	0	0	1.83525e+06	2.82753e+06	2.87361e+06	2.09252e+06	1.13965e+07	850901
A0A1S9DI41	Glutamine synthetase OtherID_I8TEA5_gene_Ao3042_01445	Aory04_000409500	0	0	0	0	0	0	151947	193762	216093	198250	355896	169083
A0A1S9DI42	Thiopurine S_methyltransferase	OAory_01098600	0	0	0	0	0	0	136422	176697	181888	135870	359748	174818
A0A1S9DI50	Unnamed protein product	Aory04_000734900	0	0	0	0	0	0	77115.9	71458.8	88801.3	73369	90700	68690.1
A0A1S9DI56	Transcription elongation factor OtherID_Q2U4B9_gene_AO090020000406 OtherID_I8U2X7_gene_Ao3042_02239	Aory04_000993200	0	0	0	0	0	0	393166	386099	298648	390686	178592	296861
A0A1S9DI58	Aldehyde Dehydrogenase OtherID_I8I6I8_gene_Ao3042_01446	OAory_01100250	0	0	0	0	0	0	3.66551e+06	3.66627e+06	3.81955e+06	4.09035e+06	2.45001e+06	3.54516e+06
A0A1S9DI64	Pre_rRNA_processing protein IPI3 OtherID_I8TEK7_gene_Ao3042_01339	OAory_01099220	0	0	0	0	2.04975e+06	0	95406	68095.2	95781.9	116391	97476.5	145688
A0A1S9DI65	Molybdopterin synthase catalytic subunit OtherID_I8TUV5_gene_cnxH	cnxH	0	0	0	0	0	0	79211.5	71096.7	72232.1	99891	90773.7	88897.2
A0A1S9DI70	Electron transport protein SCO1_SenC	OAory_01100560	0	0	0	0	0	0	95510	111438	128232	87208.1	182318	124420
A0A1S9DI76	NAD_dependent epimerase_dehydratase OtherID_I8U304_gene_Ao3042_02260 OtherID_Q2U4D8_gene_AO090020000383	Aory04_001319700	0	0	0	0	0	0	475439	494321	598025	479452	406906	386492
A0A1S9DI82	Hypervirulence associated protein TUDOR domain_containing protein	OAory_01100640	0	0	0	507302	0	0	546569	746155	270583	223961	128018	93154.1
A0A1S9DI84	Pre_mRNA_splicing factor SLU7	Aory04_000568000	0	0	0	0	0	0	76957.3	93251.7	63192.1	69663.9	57939.3	66074.9
A0A1S9DI88	Enoyl_CoA hydratase_isomerase	Aory04_001248600	0	0	0	0	0	0	166774	124076	161144	160370	157706	131310
A0A1S9DI89	Zn(2)_C6 fungal_type domain_containing protein	OAory_01100910	0	0	0	0	0	0	24833.3	9926.5	0	9803.95	6628.4	0
A0A1S9DI92	Myb DNA_binding domain protein OtherID_I7ZK68_gene_Ao3042_01366 OtherID_Q2U4K1_gene_AO090020000310	OAory_01099520	3.93762e+06	2533160	3.5449e+06	1.82208e+06	993672	582498	67832.9	100207	0	77084.9	76101.4	68756.9
A0A1S9DI93	Uncharacterized protein	OAory_01100650	0	0	0	0	0	0	54671.6	58879.1	55956.8	28089.5	56556.9	0
A0A1S9DI95	FAD dependent oxidoreductase OtherID_I7ZZX6_gene_Ao3042_05870	OAory_01100870	0	0	0	0	0	0	58153	55254.2	118133	115863	145157	94245.1
A0A1S9DI96	Uncharacterized protein	OAory_01100930	0	0	0	0	0	0	192200	160599	134538	147133	66551.4	139901
A0A1S9DI98	Antibiotic biosynthesis monooxygenase	OAory_01100990	0	0	0	0	0	0	23529.4	17355.5	19124.4	26853.3	25870.9	34845.1
A0A1S9DI99	Mitochondrial inner membrane protein Mba1	OAory_01101010	0	0	0	0	0	0	210049	193625	204232	212686	289485	346462
A0A1S9DIA1	Small GTP_binding protein domain_containing protein	OAory_01100980	0	0	0	0	0	0	400553	376875	380406	441899	336716	395831
A0A1S9DIA2	Lipoyl synthase, mitochondrial OtherID_I8TF30_gene_Ao3042_01337 OtherID_Q2U4H2_gene_AO090020000344	Aory04_000565700	0	0	0	0	84780.4	0	22186.4	35595.5	36025.3	11714.5	68216	18707.5
A0A1S9DIA3	CHCH domain protein	OAory_01101090	0	0	0	0	0	0	596333	266505	731273	553539	335549	407837
A0A1S9DIA5	RNP_1 like RNA_binding protein OtherID_I8TU36_gene_Ao3042_05881 OtherID_Q2U508_gene_AO090020000128	OAory_01100970	0	0	0	0	0	0	14096.9	58113.6	28250.4	30853.7	31462.2	31551.6
A0A1S9DIA6	Translation initiation factor SUI1	OAory_01101030	0	0	0	0	0	0	1.12137e+06	1.31676e+06	964591	1.0759e+06	1.55467e+06	1.2114e+06
A0A1S9DIA8	Ribosomal protein S4 OtherID_I7ZK63_gene_Ao3042_01375 OtherID_Q2U4L0_gene_AO090020000297	OAory_01099620	5.48348e+06	4494570	3.81791e+06	1.58108e+06	1.5038e+06	1.50572e+06	4.37911e+06	4.8057e+06	5.07123e+06	4.53798e+06	6.77722e+06	5.87183e+06
A0A1S9DIA9	2_dehydropantoate 2_reductase	OAory_01101110	0	0	0	0	0	0	52508.9	63095.6	63281.3	73596	32477.4	43530.1
A0A1S9DIB0	SURF1_like protein OtherID_I8TUU0_gene_Ao3042_05889 OtherID_Q2U516_gene_AO090020000116	OAory_01101070	0	0	0	0	0	0	78973.8	71111.4	79420.2	81279.9	91574.7	90389.2
A0A1S9DIB7	UBX domain_containing protein 2 OtherID_I8TUK7_gene_Ao3042_05890	OAory_01101080	0	0	0	0	0	0	238294	223686	273841	284317	238661	271457
A0A1S9DIB9	Uncharacterized protein	OAory_01101180	0	0	0	0	0	0	5.9577e+06	5.11238e+06	4.84773e+06	4.30288e+06	1.61335e+06	5.13076e+06
A0A1S9DIC0	Dolichyl_phosphate_mannose__protein mannosyltransferase	OAory_01101170	0	0	0	0	0	0	249574	251938	279886	308815	328694	240914
A0A1S9DIC2	Complex 1 LYR protein domain_containing protein	OAory_01101210	0	0	0	0	0	0	181066	255019	164980	228482	301196	212351
A0A1S9DIC3	Elongator complex protein 6 OtherID_I8TEB9_gene_Ao3042_01356	OAory_01099400	0	0	0	0	0	0	92515.8	70145.5	83931.6	67480.8	131121	75347.4
A0A1S9DIC7	WD_40 repeat_containing protein	OAory_01100950	0	0	0	0	0	0	0	84101.5	63474.8	82906.9	76608	85832.3
A0A1S9DIC9	Cytochrome c oxidase subunit	OAory_01101280	0	0	0	0	0	0	6.12587e+06	6.05485e+06	6.04621e+06	5.88626e+06	8.13427e+06	5.87076e+06
A0A1S9DID2	Pre_mRNA splicing factor PRP21_like protein OtherID_I7ZZK9_gene_Ao3042_05898 OtherID_Q2U525_gene_AO090020000106	OAory_01101160	0	0	0	0	0	0	244102	334229	257219	240901	287108	289093
A0A1S9DID3	U3_containing 90S pre_ribosomal complex subunit_domain containing protein OtherID_I8IHB3_gene_Ao3042_05887	OAory_01101050	0	0	0	0	0	0	243067	304259	366452	255640	431830	298795
A0A1S9DID4	Sugar transporter	OAory_01099920	0	0	0	0	0	0	31927.5	0	0	0	72930.6	0
A0A1S9DID5	Histone H1	OAory_01101390	0	0	0	0	0	0	3.14536e+06	3.41117e+06	3.96207e+06	3.4312e+06	3.91193e+06	2.06173e+06
A0A1S9DID6	DNA_binding TFAR19_related protein	OAory_01101140	0	0	0	0	0	0	911048	850954	773652	747118	796637	756211
A0A1S9DIE1	Glycosyl transferase family 8 OtherID_I8TV02_gene_Ao3042_05927 OtherID_Q2U555_gene_AO090020000066	OAory_01101490	0	0	0	0	0	0	100644	84873.4	145615	102485	578416	138225
A0A1S9DIE3	Transcription initiation factor TFIID subunit 12 OtherID_I8A088_gene_Ao3042_05915	OAory_01101370	0	0	0	0	0	0	97146.3	90863.5	79804.8	80674.1	105916	81749.3
A0A1S9DIE5	Stress responsive alpha_beta barrel domain_containing protein OtherID_I7ZZJ9_gene_Ao3042_05907 OtherID_Q2U534_gene_AO090020000093	OAory_01101260	0	0	0	0	0	0	403128	429509	453647	527527	306521	383743
A0A1S9DIE6	Uncharacterized protein	OAory_01099600	0	0	0	0	0	0	0	36532.7	0	20380.1	0	0
A0A1S9DIE8	Ubiquitin_conjugating protein E2 OtherID_Q2U549_gene_AO090020000073 OtherID_I8TUJ6_gene_Ao3042_05921	OAory_01101430	0	0	0	0	472058	264567	1.80093e+06	1.81593e+06	2.00419e+06	1.85951e+06	2.78976e+06	2.08015e+06
A0A1S9DIE9	Eukaryotic translation initiation factor 2A	OAory_01101480	0	0	0	0	0	0	419812	439455	386372	452804	388002	510811
A0A1S9DIF2	Zinc finger, ZZ_type	OAory_01101590	0	0	0	0	0	0	127878	145943	164427	147475	165367	132934
A0A1S9DIF3	Peptidase dimerization domain protein OtherID_I8TF93_gene_Ao3042_01383	OAory_01099700	0	0	0	0	0	0	761323	828654	598982	824799	727506	734586
A0A1S9DIF4	DASH complex subunit SPC34 OtherID_I8A029_gene_Ao3042_05914 OtherID_Q2U542_gene_AO090020000083	OAory_01101360	0	0	0	0	0	0	69939	43946.8	60793.6	82877.3	0	93783.5
A0A1S9DIF7	Unnamed protein product	Aory04_000892700	0	0	0	0	0	0	65236.1	70241.3	54066.7	40098.5	45327.6	35690.4
A0A1S9DIF8	Hpc2_related domain OtherID_I7ZZY5_gene_Ao3042_05931	OAory_01101530	0	0	0	0	0	0	103870	125730	95420.5	67509.7	317352	119272
A0A1S9DIG1	Major facilitator superfamily MFS_1	OAory_01100220	0	0	0	0	0	0	114845	133515	93037.7	106479	174460	42579.4
A0A1S9DIG3	26S proteasome regulatory subunit, C_terminal	OAory_01101350	0	0	0	0	0	0	515714	564087	634453	538937	535836	546019
A0A1S9DIG8	Glyoxalase_like domain OtherID_I8IHC9_gene_Ao3042_05922	OAory_01101440	0	0	0	0	0	0	236944	300233	210370	220662	112423	158887
A0A1S9DIH3	Bromo domain protein	OAory_01101790	0	0	0	0	0	0	97020.5	113547	142805	103073	192941	127254
A0A1S9DIH8	Protein kinase OtherID_I8IH99_gene_Ao3042_05932 OtherID_Q2U560_gene_AO090020000060	OAory_01101540	0	0	0	0	0	0	163302	188003	200234	176587	196219	182579
A0A1S9DII2	Oxysterol_binding protein	OAory_01101550	0	0	0	0	0	0	191218	193263	231637	194000	284436	219381
A0A1S9DIJ1	Heat shock protein DnaJ domain protein OtherID_I7ZZL4_gene_Ao3042_05977 OtherID_Q2U5A5_gene_AO090020000010	OAory_01101910	0	0	0	0	0	0	51051	86406.2	89055.6	69763.5	88964.8	58249.5
A0A1S9DIJ2	Molybdopterin synthase sulfur carrier subunit	cnxG	0	0	0	233906	0	0	110426	129226	112244	89543.7	135563	122450
A0A1S9DIJ4	Heat shock protein DnaJ domain protein OtherID_I7ZZZ5_gene_Ao3042_05984	OAory_01101990	0	0	0	0	0	0	0	7725.23	21060	32304.3	64215.6	13741.7
A0A1S9DIJ6	ATP_dependent DNA helicase CHL1	OAory_01101760	0	4889180	5.59139e+06	4.88817e+06	4.34591e+06	4.09845e+06	3.3981e+06	3.64566e+06	3.42144e+06	3.97515e+06	3.88523e+06	2.91612e+06
A0A1S9DIJ7	Peptidase M20	OAory_01101870	0	0	0	0	0	0	0	38011.8	40322.8	0	50292.2	32070.8
A0A1S9DIK0	Lipase class 3	OAory_01100620	0	0	0	0	0	311489	398134	415794	505395	548024	508813	421999
A0A1S9DIK2	AB hydrolase_1 domain_containing protein OtherID_I8TUQ9_gene_Ao3042_05957	OAory_01101750	0	0	0	0	0	88158.1	351900	347493	400385	395224	248144	349416
A0A1S9DIK3	Unnamed protein product OtherID_I8TTD4_gene_Ao3042_06427	Aory04_001309700	0	0	0	0	0	0	17044.5	17155.5	24910	28178.5	0	0
A0A1S9DIK4	DUF7624 domain_containing protein	OAory_01102010	0	0	0	0	0	0	30493.4	36930.8	26890	42159.6	17324.3	38141.5
A0A1S9DIK5	Cysteine protease	OAory_01101970	0	0	0	0	0	0	117062	110537	111782	134453	152342	93458.6
A0A1S9DIK7	U3 small nucleolar RNA_associated protein 22 OtherID_I8A010_gene_Ao3042_05969	Aory04_000746500	0	0	0	0	0	0	60935.6	41761.5	70894.6	63973.2	57475.9	52436.8
A0A1S9DIL0	Small GTP_binding protein domain_containing protein	OAory_01102080	0	0	0	0	0	139355	20242.1	11547.9	0	28231.4	0	0
A0A1S9DIL2	Nuclear envelope pore membrane protein OtherID_I8IHB0_gene_Ao3042_05968	OAory_01101840	0	0	0	0	0	0	256546	320987	394071	311545	546020	304723
A0A1S9DIL3	Endoribonuclease L_PSP	OAory_01102190	0	0	0	0	0	0	3.75331e+06	2.70719e+06	4.17322e+06	3.65976e+06	3.74425e+06	3.30244e+06
A0A1S9DIL4	Oxysterol_binding protein	OAory_01102110	0	0	0	0	0	0	153357	174668	185807	145880	153781	167124
A0A1S9DIL9	Altered inheritance of mitochondria protein 11 OtherID_I7ZZQ3_gene_AIM11	AIM11	0	0	0	0	0	0	73357.1	60176.5	57706.7	117781	171501	78112.4
A0A1S9DIM0	dihydrolipoyllysine_residue succinyltransferase	OAory_01101940	0	0	4.84505e+07	4.57576e+06	5.34596e+06	3.46906e+06	1.84504e+06	1.90154e+06	2.21082e+06	1.93944e+06	2.13023e+06	2.1571e+06
A0A1S9DIM1	Mammalian uncoordinated homology 13, subgroup, domain 2	OAory_01102180	0	0	0	0	0	0	44735.5	24069.2	30578.7	49470.3	80520.8	33475.7
A0A1S9DIM2	DNA_pantothenate metabolism flavoprotein domain protein OtherID_I8IHA4_gene_Ao3042_05818 OtherID_Q2U4U4_gene_AO090020000202	OAory_01100400	0	0	0	182307	0	0	138035	166230	178985	151500	151958	217663
A0A1S9DIM3	adenine phosphoribosyltransferase OtherID_I8IG60_gene_Ao3042_06442 OtherID_Q2U242_gene_AO090038000610	OAory_01102210	0	0	0	0	0	0	889594	929171	819530	1.05381e+06	639869	1.07184e+06
A0A1S9DIM4	RNP_1 like RNA_binding protein	OAory_01102290	0	0	0	0	0	0	1.88879e+06	1.88999e+06	2.26729e+06	2.06155e+06	1.10931e+06	2.05579e+06
A0A1S9DIM7	Protein YAE1	Aory04_000735000	0	0	0	0	0	0	54453.6	50583.1	36685.9	36286	0	35707.2
A0A1S9DIM8	FAD linked oxidase domain protein	OAory_01102060	0	0	0	0	0	0	288261	325405	422186	274531	439212	339061
A0A1S9DIN3	INO80 complex, subunit Ies4 OtherID_I7ZYM7_gene_Ao3042_06461 OtherID_Q2U262_gene_AO090038000587	OAory_01102390	0	0	0	0	0	0	83514.3	76195.3	79590.9	39558.5	144538	68665.7
A0A1S9DIN5	UDP_N_acetylglucosamine diphosphorylase	OAory_01102330	0	0	0	0	0	0	3.27265e+06	3.21819e+06	2.96573e+06	3.74588e+06	1.93633e+06	3.31101e+06
A0A1S9DIP0	Protein FYV10	OAory_01102380	0	0	0	0	0	0	221990	220768	277760	230436	221613	251251
A0A1S9DIP1	Malic enzyme	OAory_01102150	0	0	0	0	0	0	271783	254601	278009	311843	286075	261474
A0A1S9DIP4	DNA_directed RNA polymerase subunit	OAory_01102410	0	0	0	0	0	0	123809	120167	149329	99228.3	135725	127281
A0A1S9DIP5	FAD linked oxidase domain_containing protein OtherID_I8IHG8_gene_Ao3042_05849 OtherID_Q2U4X6_gene_AO090020000162	OAory_01100700	0	0	0	0	0	0	894253	922795	783695	747902	627310	744631
A0A1S9DIP6	Nuclear protein SET OtherID_I8A015_gene_Ao3042_05894	OAory_01101120	0	0	0	0	0	0	34010.7	0	19400.9	25157.1	0	55606.5
A0A1S9DIP9	WD_40 repeat_containing protein OtherID_I7ZYL8_gene_Ao3042_06446 OtherID_Q2U246_gene_AO090038000606	OAory_01102250	0	0	0	0	0	0	213003	238371	222991	189410	316472	212212
A0A1S9DIQ2	Chromatin modification_related protein OtherID_I7ZYH0_gene_Ao3042_06481 OtherID_Q2U283_gene_AO090038000564	Aory04_001105800	0	0	0	0	0	0	0	32607.9	42496.2	46394.2	0	33047.4
A0A1S9DIQ7	Serine aminopeptidase S33 domain_containing protein OtherID_Q2U4Y8_gene_AO090020000148	OAory_01100800	0	0	0	0	0	0	199615	185839	173601	217996	79086.4	165604
A0A1S9DIQ9	40S ribosomal protein S24 OtherID_I7ZYB0_gene_Ao3042_06458 OtherID_Q2U258_gene_AO090038000592	OAory_01102360	0	0	0	0	120277	90287.7	2.78509e+06	2.94003e+06	2.00197e+06	3.05978e+06	869083	2.6611e+06
A0A1S9DIR0	Tetratricopeptide TPR_1 repeat_containing protein OtherID_Q2U285_gene_AO090038000562	OAory_01102610	0	0	0	0	0	0	2.58173e+06	2.23235e+06	2.09482e+06	2.35781e+06	2.18702e+06	2.16804e+06
A0A1S9DIR1	Peptidyl_prolyl cis_trans isomerase	OAory_01102340	0	0	0	0	0	0	59608.9	56403.4	100944	75001.5	135800	49470.6
A0A1S9DIR2	nicotinate phosphoribosyltransferase OtherID_Q2U282_gene_AO090038000565 OtherID_I8TTD0_gene_Ao3042_06480	OAory_01102580	0	0	0	0	0	0	363421	312339	371836	354813	358982	391609
A0A1S9DIR3	General substrate transporter OtherID_Q2U294_gene_AO090038000551	Aory04_001337800	0	0	0	0	0	0	28691.4	18361.4	13686.6	0	14320.6	11729.6
A0A1S9DIR4	Indoleamine 2,3_dioxygenase OtherID_I7ZYG0_gene_Ao3042_06468 OtherID_Q2U270_gene_AO090038000578	OAory_01102470	0	0	0	0	0	0	426829	562709	627918	732770	1.50947e+06	748588
A0A1S9DIR6	UTP__glucose_1_phosphate uridylyltransferase OtherID_I7ZYN2_gene_Ao3042_06485	OAory_01102630	0	0	0	1.37537e+06	1.39826e+06	1.68907e+06	5.51305e+06	5.35384e+06	5.61804e+06	6.22999e+06	4.21991e+06	5.59892e+06
A0A1S9DIR9	V_type proton ATPase subunit G	OAory_01102460	0	0	0	0	0	0	1.23333e+06	809488	938568	1.10704e+06	344768	770167
A0A1S9DIS3	Arrestin_like domain_containing protein	OAory_01102440	0	0	0	0	0	0	99184.9	66254.8	89831.3	114558	139609	60430.6
A0A1S9DIS4	Acyl_CoA dehydrogenase domain_containing protein	OAory_01101420	0	0	0	0	0	0	608264	579592	720197	795963	810094	767308
A0A1S9DIS5	RhoGAP protein OtherID_I8IH80_gene_Ao3042_05884 OtherID_Q2U511_gene_AO090020000125	OAory_01101000	0	0	0	0	0	0	435950	438365	406325	469536	277388	406202
A0A1S9DIS7	DNA_directed RNA polymerase subunit beta OtherID_I8IG63_gene_Ao3042_06477 OtherID_Q2U279_gene_AO090038000568	OAory_01102550	3.5045e+07	0	0	2.62425e+06	3.39048e+06	3.7578e+06	1.90923e+06	2.15692e+06	2.69069e+06	2.08746e+06	3.81937e+06	2.15642e+06
A0A1S9DIS9	Beta_catenin_like protein 1 N_terminal domain_containing protein OtherID_I8TTA0_gene_Ao3042_06478 OtherID_Q2U280_gene_AO090038000567	OAory_01102560	0	0	0	0	0	0	264017	300917	315678	311639	348796	309799
A0A1S9DIT5	Uncharacterized protein OtherID_I8IGA9_gene_Ao3042_06511 OtherID_Q2U2B1_gene_AO090038000529	OAory_01102890	0	3820830	6.44025e+06	1.7453e+06	1.43269e+06	825926	59551.1	25926.6	37555.9	54683.7	39315.9	57033.9
A0A1S9DIT6	RNA polymerase II_associated protein 1 domain_containing protein OtherID_I8TUL7_gene_Ao3042_05930 OtherID_Q2U558_gene_AO090020000063	Aory04_000893300	0	0	0	0	0	0	64919.1	41554.7	43764.7	22016.2	47398.6	30807.7
A0A1S9DIU3	Ribonuclease II	OAory_01102930	0	0	0	0	0	0	0	0	32578	0	94748.1	0
A0A1S9DIU5	HAD_superfamily hydrolase subfamily IIB OtherID_I7ZZN0_gene_Ao3042_05955	OAory_01101720	0	0	0	0	0	0	177734	200406	196579	212050	198460	184213
A0A1S9DIV5	Flap endonuclease 1	OAory_01101400	0	0	0	0	0	0	207776	202078	206884	160720	269718	172235
A0A1S9DIV7	Condensin complex subunit 1	OAory_01101820	0	0	0	0	0	0	90673.7	81546.8	81111.3	86025.6	135424	103789
A0A1S9DIW1	Nucleoporin NUP37 OtherID_I8TU25_gene_Ao3042_05928	OAory_01101500	0	0	0	0	0	0	124779	112588	167231	121181	171009	138990
A0A1S9DIW5	Zn(2)_C6 fungal_type domain_containing protein	OAory_01102860	0	0	0	0	0	0	0	29988.8	23162.3	15366.4	72209.5	50289.2
A0A1S9DIX1	Major facilitator superfamily MFS_1 OtherID_I8IG71_gene_Ao3042_06508	OAory_01102840	0	964357	0	0	0	0	276235	227074	371125	289677	402007	171526
A0A1S9DIX2	Unnamed protein product	Aory04_000440800	0	0	0	0	0	0	77809.2	80567.3	109182	31376.5	365324	61591.3
A0A1S9DIX5	Casein kinase substrate, phosphoprotein PP28	OAory_01101700	0	0	0	0	0	0	287383	296221	276743	259310	194553	269315
A0A1S9DIY0	WD_40 repeat_containing protein OtherID_I8TE81_gene_Ao3042_13019	OAory_01102020	0	0	0	0	0	0	70452.8	68537.6	69527.1	53631.5	72625.1	58807.7
A0A1S9DIY5	Ubiquitin thioesterase OTU	Aory04_000747200	0	0	0	0	0	0	313172	275081	328074	302270	302461	365870
A0A1S9DIY9	Uncharacterized protein	OAory_01102120	0	0	0	457784	413583	371911	107475	142547	160846	156901	216902	173512
A0A1S9DIZ0	Unnamed protein product	Aory04_000443700	0	0	0	0	0	0	1.00157e+06	1.00175e+06	1.04958e+06	1.21096e+06	1.67878e+06	1.45739e+06
A0A1S9DIZ1	HEAT domain containing protein OtherID_Q2U2G3_gene_AO090038000466	OAory_01103430	0	0	0	0	0	0	286911	144343	300991	260101	234869	380850
A0A1S9DIZ2	Class I peptide chain release factor	OAory_01101900	0	0	0	0	0	0	100080	81951.3	94272.9	68434.7	50347	89205.3
A0A1S9DIZ9	gamma_glutamylcyclotransferase OtherID_I8TT42_gene_Ao3042_06443 OtherID_Q2U243_gene_AO090038000609	Aory04_001136600	0	0	0	0	0	0	47330.5	53278.1	102700	75133.9	153691	101870
A0A1S9DJ05	Uncharacterized protein	OAory_01103630	0	0	0	0	0	0	27473.8	37146	69305.8	30420.4	0	25182.6
A0A1S9DJ06	Sugar transporter	OAory_01103490	6.50133e+06	7278120	5.62204e+06	2.80501e+06	1.2636e+06	1.39774e+06	26570	62109.1	215992	33496.2	193757	32342.8
A0A1S9DJ08	Arginine methyltransferase_interacting protein contains RING Zn_finger_like protein	OAory_01102320	0	0	0	0	0	0	218028	259938	176685	266676	489286	192800
A0A1S9DJ11	Glycoside hydrolase family 31	OAory_01103380	0	0	0	0	0	0	1.49694e+06	795304	1.05919e+06	996852	1.42008e+06	595644
A0A1S9DJ15	Uncharacterized protein OtherID_I8IGB2_gene_Ao3042_06441	OAory_01102200	0	0	0	0	0	0	0	11106.8	28473.5	19888.8	20125.8	0
A0A1S9DJ17	Unnamed protein product OtherID_Q2U2G7_gene_AO090038000462	Aory04_001097200	0	0	0	0	0	0	270549	354848	301507	166289	516018	78103
A0A1S9DJ19	Putative apoptosis_inducing factor OtherID_Q2U265_gene_AO090038000584	OAory_01102420	0	0	0	0	0	0	2.10121e+06	2.17799e+06	2.48195e+06	2.21815e+06	1.45453e+06	2.15886e+06
A0A1S9DJ20	Uncharacterized protein OtherID_Q2U2K5_gene_AO090038000420	OAory_01103830	0	0	0	0	0	0	179693	248045	177534	181758	709754	119504
A0A1S9DJ24	Ribosomal RNA_processing protein 7	OAory_01102300	0	0	0	0	0	0	82323.8	74214.1	84492.8	93715	84672.8	77888.2
A0A1S9DJ25	Import inner membrane translocase subunit Tim44	OAory_01103550	0	0	0	0	0	0	388029	406211	370054	344530	419465	460576
A0A1S9DJ26	ABC_2 type transporter	Aory04_000810100	0	0	0	0	0	0	224331	312695	339591	288284	482011	335600
A0A1S9DJ27	Nuclear pore complex protein Nup85	OAory_01102520	0	0	0	0	0	0	134530	164538	181640	156437	185658	156806
A0A1S9DJ28	Translation initiation factor 5A_like N_terminal domain_containing protein OtherID_I8TTE4_gene_Ao3042_06565 OtherID_Q2U2G6_gene_AO090038000463	OAory_01103460	0	0	0	0	0	0	205032	221305	365337	250747	213635	302994
A0A1S9DJ32	TIM_barrel signal transduction protein OtherID_I8TLA2_gene_Ao3042_09245 OtherID_Q2U2K2_gene_AO090038000424	OAory_01103790	0	0	0	0	0	0	668962	595462	534109	758095	400476	719280
A0A1S9DJ33	Heat shock protein DnaJ domain protein	OAory_01102400	0	0	0	0	0	0	56431	65436.6	56222.1	49336.9	41934.7	50308.8
A0A1S9DJ35	Uncharacterized protein	OAory_01103710	0	0	0	0	0	0	42513	69840.8	69030.6	45297.6	102272	46493.3
A0A1S9DJ38	C2_domain_containing protein OtherID_Q2U286_gene_AO090038000561	OAory_01102620	0	0	0	0	0	0	658860	718634	864202	650390	1.01665e+06	794764
A0A1S9DJ41	Glucanase	OAory_01103680	0	0	0	0	0	0	54103.8	102174	215093	121725	135892	80183.5
A0A1S9DJ42	Short_chain dehydrogenase_reductase SDR OtherID_I7ZRV0_gene_Ao3042_09243 OtherID_Q2U2K0_gene_AO090038000426	OAory_01103770	0	0	0	0	0	0	260732	285849	360066	323072	184255	263846
A0A1S9DJ46	D_xylose reductase [NAD(P)H] OtherID_I8TS75_gene_Ao3042_06939 OtherID_Q2U2I5_gene_AO090038000442	OAory_01103660	0	0	0	0	202348	586874	1.0069e+06	847318	798665	956000	808435	1.17614e+06
A0A1S9DJ54	DNA_directed RNA polymerase III subunit RPC6 OtherID_I7ZYE1_gene_Ao3042_06482	Aory04_001105700	0	0	0	0	0	0	0	0	47107.2	59568.6	0	33658.2
A0A1S9DJ55	Unnamed protein product	Aory04_000808300	0	0	0	0	0	0	232688	223709	133407	232826	139469	180029
A0A1S9DJ56	Vacuolar sorting protein 9	OAory_01103540	0	0	0	0	0	0	42643.9	47280.3	48331.6	55414.4	38664.9	54645.4
A0A1S9DJ57	DNA polymerase epsilon subunit D	OAory_01104230	0	0	0	0	0	0	0	48182.7	45785.9	34302.2	49010.7	33061.2
A0A1S9DJ58	Uncharacterized protein	OAory_01103970	0	0	0	0	0	0	16022.6	32841.7	13362.2	11013.4	29058.1	4892.25
A0A1S9DJ62	Amidase OtherID_I8IG77_gene_Ao3042_06506 OtherID_Q2U2A6_gene_AO090038000537	OAory_01102820	0	0	0	0	0	0	2.0085e+06	1.99192e+06	2.55397e+06	2.20609e+06	2.32823e+06	2.30602e+06
A0A1S9DJ66	Adenosylhomocysteinase OtherID_I7ZRT9_gene_Ao3042_09251 OtherID_Q2U2K8_gene_AO090038000417	OAory_01103860	5.26379e+06	1513390	6.21048e+06	4.34384e+06	3.43259e+06	3.79002e+06	5.61767e+06	5.98206e+06	5.94676e+06	6.59778e+06	4.57912e+06	6.8576e+06
A0A1S9DJ67	GPN_loop GTPase 3	Aory04_000466900	0	0	0	0	0	0	110296	114888	58315.7	86815	80167.2	138184
A0A1S9DJ73	Uncharacterized protein OtherID_I7ZS14_gene_Ao3042_09240 OtherID_Q2U2J7_gene_AO090038000429	OAory_01103740	0	0	0	0	0	0	1.10795e+06	1.10091e+06	983220	977329	620889	783421
A0A1S9DJ74	Nucleoporin Nup120_160	OAory_01104080	0	0	0	0	0	0	604893	576946	620654	526041	899502	512430
A0A1S9DJ78	Uncharacterized protein	OAory_01104150	0	0	0	0	0	0	201375	187004	252993	232126	119289	147679
A0A1S9DJ81	Carboxylesterase type B OtherID_I7ZYE8_gene_Ao3042_06504	Aory04_000437400	0	0	0	0	547213	0	364878	384002	405994	342829	468890	270981
A0A1S9DJ83	ATPase assembly factor ATP10 OtherID_I8TKV7_gene_Ao3042_09284 OtherID_Q2U2P2_gene_AO090038000377	OAory_01104180	0	0	0	0	0	0	46248.3	72370.2	58775.1	50209.4	92234.3	67794
A0A1S9DJ84	Outer membrane protein	OAory_01104060	0	0	0	0	0	0	40319.4	43723	46905.1	44145.2	90222.3	58092.8
A0A1S9DJ85	ATP_citrate lyase_succinyl_CoA ligase	OAory_01104530	0	0	0	0	0	0	48875.1	74180.5	47687.5	65102.2	61853.6	51400
A0A1S9DJ86	HAD_superfamily hydrolase subfamily IA variant 3	OAory_01104250	0	0	0	0	0	0	182585	181252	163352	172854	58050.1	173770
A0A1S9DJ87	Pre_mRNA_splicing factor PRP46 OtherID_I7ZRI6_gene_Ao3042_09307 OtherID_Q2U2R5_gene_AO090038000349	Aory04_000466300	0	0	0	0	0	0	126554	163788	168165	179729	224016	143797
A0A1S9DJ88	Cys_Met metabolism pyridoxal_phosphate_dependent protein	OAory_01102900	0	0	0	0	0	0	256751	270633	298548	266762	440240	281679
A0A1S9DJ90	Phosphoglycerate mutase	OAory_01104270	0	0	0	0	0	0	200563	176138	182292	104752	598689	112935
A0A1S9DJ91	Mediator of RNA polymerase II transcription subunit 16	MED16	0	0	0	0	0	0	28385.6	53759	52267.9	41040.4	42899.2	60137.1
A0A1S9DJ93	Zn(II)2Cys6 transcription factor	OAory_01104160	0	0	0	0	0	0	77160.3	70079.2	96046.7	95201.2	94374.1	57270.5
A0A1S9DJA2	Ankyrin repeat_containing domain_containing protein OtherID_I7ZRS3_gene_Ao3042_09306	OAory_01104380	0	0	0	0	0	0	350546	295604	201587	291543	76946.3	263523
A0A1S9DJA7	K Homology domain_containing protein	OAory_01104410	0	0	0	0	0	0	75542.1	0	0	0	691059	0
A0A1S9DJA8	Uncharacterized protein OtherID_I8IG40_gene_Ao3042_06529 OtherID_Q2U2C8_gene_AO090038000504	OAory_01103100	0	0	0	0	0	0	262235	173796	82045.5	283527	52816.1	284156
A0A1S9DJB2	Aminomethyltransferase OtherID_I8IAY6_gene_Ao3042_09317	OAory_01104470	0	0	0	0	0	0	547160	542259	525595	571663	359300	730016
A0A1S9DJB3	Glycosyl hydrolase 92	OAory_01104480	0	0	0	0	0	0	14431	0	33237.4	0	75246.4	6550.7
A0A1S9DJB7	Adenylyl_sulfate kinase	OAory_01104510	1.51437e+07	5147090	1.08073e+07	4.45662e+06	1.46746e+06	0	1.06032e+06	898239	834323	936658	771758	1.1369e+06
A0A1S9DJC0	GTP1_OBG protein OtherID_Q2U2P9_gene_AO090038000368 OtherID_I8IB61_gene_Ao3042_09291	OAory_01104240	0	0	0	0	0	0	90098.7	138253	129160	137809	164479	82561.2
A0A1S9DJC2	Nuclear pore complex protein OtherID_I7ZRV5_gene_Ao3042_09326	OAory_01104570	0	0	0	0	0	0	138427	146841	145018	162418	218947	117221
A0A1S9DJC3	Calcium_transporting ATPase OtherID_I8IAY9_gene_Ao3042_09329	Aory04_000464400	0	0	0	0	0	0	51785.4	49753.4	48084.7	44799.3	102764	34106.4
A0A1S9DJC5	Metallophosphoesterase	OAory_01104610	0	0	0	0	0	0	105361	60345.8	93612.7	71624.8	70582.2	89846.5
A0A1S9DJC6	glucan 1,3_beta_glucosidase OtherID_I8TLA5_gene_Ao3042_09368 OtherID_Q2U2X7_gene_AO090038000279	Aory04_000454500	0	0	0	0	0	0	2.27754e+06	2.23299e+06	1.8542e+06	1.69985e+06	2.58272e+06	1.81267e+06
A0A1S9DJC8	Vacuolar import_degradation protein Vid24 OtherID_I7ZRL8_gene_Ao3042_09340	OAory_01104680	0	0	0	0	0	0	61124.4	49549.7	0	30922.3	22725.4	32791.6
A0A1S9DJD1	26S proteasome complex ubiquitin receptor, subunit Rpn13	OAory_01104790	0	0	0	0	0	0	617557	796538	705616	802573	702458	720335
A0A1S9DJD2	Unnamed protein product	Aory04_000444100	0	0	0	0	0	0	22761.7	0	58330.6	43342.8	0	0
A0A1S9DJD3	Nuclear pore assembly and biogenesis protein, APQ12 OtherID_I7ZRY7_gene_Ao3042_09301 OtherID_Q2U2Q9_gene_AO090038000355	OAory_01104340	0	0	0	0	0	0	46193.3	48016.9	47002.3	44005.4	82464.7	56460.3
A0A1S9DJD4	ethanolamine kinase	OAory_01105030	0	0	0	0	0	0	113889	97650.3	142128	117996	131947	89031.1
A0A1S9DJD5	Small ubiquitin_related modifier, SUMO	OAory_01104560	0	0	0	0	0	0	824120	892335	706869	819008	640134	832296
A0A1S9DJD7	Ribonuclease II OtherID_I7ZS32_gene_Ao3042_09364	OAory_01104890	0	0	0	0	0	0	597875	639044	733357	684464	528610	708780
A0A1S9DJD9	ATPase AAA_2 domain protein	OAory_01104850	0	0	0	1.73479e+06	4.11408e+06	2.41423e+06	266031	300488	319983	265560	338235	302506
A0A1S9DJE1	proline__tRNA ligase	OAory_01104440	0	0	0	0	0	0	30899.1	50299.8	30823.7	41084.2	122584	42300.6
A0A1S9DJE2	Superoxide dismutase copper_zinc binding protein OtherID_I7ZRV1_gene_Ao3042_09386	OAory_01105130	0	0	0	0	0	0	675255	627339	577153	364868	737002	405871
A0A1S9DJE6	Patched family protein	OAory_01103420	0	0	0	0	0	0	71360.4	144177	120825	100562	347246	63759.6
A0A1S9DJF0	GOLD domain protein	OAory_01104950	0	0	0	0	0	0	416484	456938	575487	408531	586449	447173
A0A1S9DJF3	U6 snRNA_associated Sm_like protein LSm8	LSM8	0	0	0	0	0	0	321169	298556	203194	299470	264518	410645
A0A1S9DJF4	Inositol_1_monophosphatase	OAory_01105090	0	0	0	0	0	0	50251.4	31487.3	54500	47653.6	60690.4	32841.3
A0A1S9DJF6	Alcohol dehydrogenase zinc_binding domain protein OtherID_I8IB43_gene_Ao3042_09324	OAory_01104540	0	0	0	0	0	0	249095	216905	261669	290123	295788	225567
A0A1S9DJF7	non_reducing end alpha_L_arabinofuranosidase	OAory_01103500	0	0	0	0	0	0	660155	766323	1.01644e+06	1.10573e+06	1.71749e+06	741993
A0A1S9DJG0	Elongation factor 1_beta	OAory_01104860	0	0	0	3.55088e+06	0	0	1.12466e+07	1.11291e+07	9.11076e+06	9.98839e+06	6.63489e+06	1.18764e+07
A0A1S9DJG1	Endopolyphosphatase	OAory_01104970	0	0	0	0	0	0	72199.5	93703	88317.2	59334.5	187825	95453.5
A0A1S9DJG2	Glutaredoxin_like protein	Aory04_000455200	0	0	0	0	0	0	103925	98833.7	135783	113689	138498	120374
A0A1S9DJH0	UPF0311 domain_containing protein	OAory_01104960	0	0	0	0	0	0	4.6127e+06	3.05889e+06	3.816e+06	3.34448e+06	2.15755e+06	3.58576e+06
A0A1S9DJH2	HMG box domain_containing protein OtherID_I7ZS46_gene_Ao3042_09238	OAory_01103720	0	0	0	0	0	0	1.04931e+06	1.36155e+06	924358	1.162e+06	885091	632449
A0A1S9DJH6	Kynurenine formamidase	Aory04_000809000	0	0	0	0	0	0	305581	197559	237276	237154	247150	230121
A0A1S9DJH7	SH3 domain_containing protein	OAory_01105430	0	0	0	0	0	0	66798	37351	29099.5	30205.3	111596	51307.4
A0A1S9DJH8	Ankyrin repeat_containing domain_containing protein	OAory_01105180	0	0	0	0	0	0	66247.2	82733.4	117345	90202.7	135250	65349.8
A0A1S9DJI0	Unnamed protein product OtherID_I8TL94_gene_Ao3042_09395 OtherID_Q2U303_gene_AO090038000248	Aory04_000457800	0	0	0	0	0	0	67468.6	72645.7	51882.1	75575	188857	59504.5
A0A1S9DJI1	ADP_ribosylation factor OtherID_I8IB49_gene_Ao3042_09390 OtherID_Q2U2Z8_gene_AO090038000254	OAory_01105170	1.50356e+07	13881300	1.38855e+07	6.42415e+06	3.99178e+06	3.73679e+06	4.39518e+06	3.92939e+06	4.85403e+06	4.65062e+06	4.31182e+06	5.4571e+06
A0A1S9DJI4	Surfeit locus 4 family protein OtherID_I7ZRX4_gene_Ao3042_09398 OtherID_Q2U306_gene_AO090038000244	OAory_01105250	0	0	0	0	0	0	965696	1.17422e+06	1.26955e+06	1.25114e+06	1.26501e+06	998145
A0A1S9DJI6	Sas10 C_terminal domain	OAory_01104840	0	0	0	0	0	0	0	0	25834	4117.65	37339.3	29953.6
A0A1S9DJJ0	Inosine_uridine_preferring nucleoside hydrolase OtherID_I8IB38_gene_Ao3042_09401	OAory_01105270	0	0	0	0	0	0	238603	215456	256742	251272	151612	250667
A0A1S9DJJ1	RNA_processing protein HAT helix repeating_containing protein OtherID_I7ZRZ2_gene_Ao3042_09257	OAory_01103920	0	0	0	0	0	0	116096	105728	113846	128896	215348	116390
A0A1S9DJJ7	Unnamed protein product OtherID_I8TLF0_gene_Ao3042_09399 OtherID_Q2U307_gene_AO090038000243	Aory04_000458400	0	0	0	0	0	0	507399	517045	379971	517743	374071	360724
A0A1S9DJJ9	TRAPP II complex, Trs65 OtherID_I8TKN2_gene_Ao3042_09268 OtherID_Q2U2M5_gene_AO090038000397	OAory_01104020	232852	0	0	0	0	0	75334.7	65145.8	71227.5	86988.2	70124.9	81054.4
A0A1S9DJK0	Alpha_MPP OtherID_Q2UNG4_gene_AO090001000377	OAory_01105370	0	0	0	0	1.85908e+06	0	282790	273949	317437	256848	320222	309400
A0A1S9DJK9	Uncharacterized protein	OAory_01104120	0	0	0	631189	655106	412274	245123	194038	121366	172909	111687	135320
A0A1S9DJL1	Major facilitator superfamily MFS_1	OAory_01105480	0	0	0	0	0	0	0	0	5635.83	0	0	0
A0A1S9DJL4	Uncharacterized protein OtherID_I8U9I9_gene_Ao3042_11263 OtherID_Q2UNI6_gene_AO090001000352	OAory_01105550	0	0	0	0	0	0	0	0	11984.7	0	0	17231.6
A0A1S9DJL6	Dimethylaniline monooxygenase	OAory_01105140	0	0	0	0	0	0	122617	135020	165826	124176	240452	139449
A0A1S9DJL7	Ribosomal protein L15 OtherID_I8U968_gene_Ao3042_11253	Aory04_000461300	0	0	0	0	0	0	232589	234827	202965	217604	421339	249232
A0A1S9DJL9	Zinc transporter OtherID_I8TE47_gene_Ao3042_11329	OAory_01105690	0	0	0	0	0	0	20375.4	11619.7	33026.8	20746.1	0	8169.11
A0A1S9DJM1	Acyl_CoA thioesterase	OAory_01105650	0	0	0	0	0	0	58472.5	59299.6	50896	92321.3	118628	88953.3
A0A1S9DJM3	50S ribosomal protein L29	OAory_01104200	0	0	0	0	0	0	3.7969e+06	3.93398e+06	2.99377e+06	4.27095e+06	3.6059e+06	2.5538e+06
A0A1S9DJM6	S_adenosylmethionine synthase OtherID_I7ZRU4_gene_Ao3042_09299 OtherID_Q2U2Q7_gene_AO090038000357	OAory_01104320	6.8889e+06	3671160	3.42308e+06	965851	1.14554e+06	1.13006e+06	3.26773e+06	2.89013e+06	3.28387e+06	3.26177e+06	2.25444e+06	4.84896e+06
A0A1S9DJM7	GCN5_related N_acetyltransferase	OAory_01105580	0	0	0	0	0	0	61960.4	0	26310.2	0	60018	17167.6
A0A1S9DJN0	Sugar transporter	OAory_01105340	0	0	0	0	0	0	85435.7	131768	304643	80766.9	315946	108496
A0A1S9DJN1	Translation initiation factor 3 OtherID_I7ZKG4_gene_Ao3042_11334 OtherID_Q2UNK4_gene_AO090001000328	Aory04_000489400	0	0	0	0	0	0	135436	118121	136027	105634	138160	114055
A0A1S9DJN4	Glycine cleavage system H protein OtherID_I7ZKG9_gene_Ao3042_11328	OAory_01105670	0	0	0	0	0	0	1.25162e+06	1.09528e+06	1.11049e+06	1.24072e+06	1.09465e+06	1.32475e+06
A0A1S9DJN5	Ribosomal protein S6 OtherID_Q2UNJ6_gene_AO090001000338	OAory_01105660	0	0	0	0	0	0	126037	198075	151896	164516	125529	178671
A0A1S9DJP0	Protein kinase	Aory04_000461000	0	0	0	0	0	0	75331	40236.1	81455.1	56694.8	115789	54114.8
A0A1S9DJP1	WD_40 repeat_containing protein	OAory_01104520	0	0	0	0	0	0	90368.7	18549.7	17746.7	67928.6	106387	26230.4
A0A1S9DJP3	Origin recognition complex subunit 1	OAory_01104400	0	0	0	0	0	0	71988.6	75657.2	88951.5	90043.7	194996	115311
A0A1S9DJP5	Elongation factor Tu OtherID_I8TEW8_gene_Ao3042_11335	OAory_01105760	3.19392e+06	2012930	2.33546e+06	3.13712e+06	3.76247e+06	3.63858e+06	2.50556e+06	2.77132e+06	2.93927e+06	2.88234e+06	1.78717e+06	3.46663e+06
A0A1S9DJP6	Cyclase family protein OtherID_I7ZKH3_gene_Ao3042_11337 OtherID_Q2UNK7_gene_AO090001000325	OAory_01105780	0	0	0	0	0	0	787035	772399	804810	938786	905452	854491
A0A1S9DJP8	Nucleoporin Nup54, alpha_helical domain OtherID_I7ZL30_gene_Ao3042_01298	OAory_01105990	0	0	0	0	0	0	259583	273321	299835	274679	368296	219066
A0A1S9DJQ0	RNP_1 like RNA_binding protein OtherID_I8ADT0_gene_Ao3042_11262 OtherID_Q2UNI5_gene_AO090001000353	OAory_01105540	0	0	0	0	0	0	1.36769e+06	1.2697e+06	1.56141e+06	1.54648e+06	772287	1.44247e+06
A0A1S9DJQ1	RNP_1 like RNA_binding protein	OAory_01104620	0	0	0	0	0	0	234291	210678	244101	206547	226090	232025
A0A1S9DJQ3	Sulfatase	OAory_01105910	0	0	0	73516.3	0	0	0	32950.4	42408.6	16121.8	7511.97	11805.4
A0A1S9DJQ6	Endonuclease_exonuclease_phosphatase OtherID_I8ACY5_gene_Ao3042_11271 OtherID_Q2UNN7_gene_AO090001000291	Aory04_000485100	0	0	0	0	0	0	1.87787e+06	1.71427e+06	2.25791e+06	2.23075e+06	2.39527e+06	1.97102e+06
A0A1S9DJQ7	Zn(2)_C6 fungal_type domain_containing protein	OAory_01106230	0	0	0	0	0	0	0	0	0	0	0	24476.4
A0A1S9DJQ8	V_type proton ATPase subunit C	OAory_01104500	0	0	0	0	0	0	1.0013e+06	1.01514e+06	1.15892e+06	995162	603797	900368
A0A1S9DJR0	Unnamed protein product	Aory04_000488000	0	0	0	0	0	0	136476	92454.8	136480	163137	151166	142377
A0A1S9DJR3	Transcription factor IIS, N_terminal	OAory_01105980	0	0	0	0	0	0	181561	176773	136313	144044	179465	166418
A0A1S9DJR4	ER_bound oxygenase mpaB_mpaB_Rubber oxygenase catalytic domain_containing protein	OAory_01104600	0	0	0	0	0	0	93010.9	85087.4	118565	113318	144189	98180.7
A0A1S9DJR5	SCP_like extracellular	OAory_01106050	0	0	0	0	0	0	14274.4	0	0	0	0	0
A0A1S9DJR9	3_dehydrosphinganine reductase	OAory_01104820	0	4372720	0	0	0	0	73648	129017	111020	104739	58580.2	103415
A0A1S9DJS1	guanosine_diphosphatase	OAory_01105740	0	0	0	0	0	0	128297	134906	199205	189014	305528	193837
A0A1S9DJS3	Coatomer, beta subunit, C_terminal	OAory_01104700	0	0	0	0	0	0	40392.2	38127.4	70534.9	67135.1	84627.7	83803.8
A0A1S9DJS6	Unnamed protein product	Aory04_000593900	0	0	0	0	0	0	9850.98	10726.8	19721.4	8611.11	0	28233.7
A0A1S9DJT5	Ribosomal protein L14E_L6E_L27E_like protein	OAory_01104800	0	0	0	0	0	0	6.77665e+06	6.82245e+06	6.60312e+06	6.14125e+06	1.08014e+07	6.31484e+06
A0A1S9DJU5	mRNA export factor GLE1 OtherID_Q2U2X4_gene_AO090038000282	Aory04_000454200	0	0	0	0	0	0	56465.3	38771.9	73402.6	75143.5	82161	73237.5
A0A1S9DJU6	FAD linked oxidase domain_containing protein	OAory_01106260	0	0	0	0	0	0	234169	178908	135634	167385	121970	201255
A0A1S9DJU8	Cyclase family protein	OAory_01106490	0	0	0	0	0	0	181064	181120	254364	187807	319782	158619
A0A1S9DJV0	Major facilitator superfamily MFS_1	OAory_01106270	0	0	1.91328e+06	0	663315	730384	121323	116404	103559	68498.9	146011	71244.8
A0A1S9DJW2	Actin_binding WH2 domain_containing protein	OAory_01105220	0	0	0	0	0	0	128469	114262	76422.2	82983.4	78858.8	63641.6
A0A1S9DJW3	Catabolic 3_dehydroquinase OtherID_Q2U2Z2_gene_qutE	qutE	0	0	0	0	0	0	68741.9	72798.5	73284.6	48187.2	134571	92971.9
A0A1S9DJW5	FDF domain OtherID_I7ZZA9_gene_Ao3042_06090	OAory_01106480	0	0	0	0	0	0	801907	838845	492273	723753	508471	684799
A0A1S9DJW7	WD_40 repeat_containing protein	OAory_01106470	0	0	0	0	0	0	186291	135152	193209	189987	130455	180306
A0A1S9DJX1	Ribosomal protein	OAory_01105200	0	0	0	0	0	0	1.42328e+06	1.31315e+06	2.18123e+06	1.85642e+06	1.4069e+06	1.20226e+06
A0A1S9DJX3	Tyrosinase OtherID_I8AD57_gene_Ao3042_11236	OAory_01105320	0	0	0	0	0	0	2.85821e+06	2.42779e+06	1.6018e+06	1.92218e+06	3.24758e+06	2.39185e+06
A0A1S9DJX5	Translation initiation factor SUI1	OAory_01106650	0	0	0	0	0	0	288901	395401	327217	329276	337223	319582
A0A1S9DJX8	FAD_NAD(P)_binding domain_containing protein OtherID_Q2UNF6_gene_AO090001000386	OAory_01105300	0	0	0	0	0	0	68006.7	66502.7	85304.9	56647.4	116734	89932.8
A0A1S9DJX9	Amidohydrolase OtherID_I8TU56_gene_Ao3042_06141 OtherID_Q2UNY3_gene_AO090001000184	Aory04_001124700	0	0	0	0	0	0	282608	267069	297891	337258	442817	240206
A0A1S9DJY1	Major facilitator superfamily MFS_1	OAory_01106790	0	0	0	0	0	0	20009.8	25053.4	27918.7	21826.6	24491.1	25257.6
A0A1S9DJY8	AMP_dependent synthetase and ligase	OAory_01106810	0	0	0	0	0	0	367844	391056	299243	482233	0	372011
A0A1S9DJY9	Stress responsive alpha_beta barrel domain_containing protein	OAory_01106660	0	0	0	0	0	0	1.21859e+06	1.25029e+06	1.17676e+06	1.68455e+06	1.16723e+06	1.27946e+06
A0A1S9DJZ0	RNA_binding protein Lupus La	OAory_01106670	0	0	0	0	0	0	779767	836335	760032	668108	1.00404e+06	826287
A0A1S9DJZ3	Putative glutamine amidotransferase type 2 OtherID_I8IVI5_gene_Ao3042_11259 OtherID_Q2UNI2_gene_AO090001000356	OAory_01105520	0	0	0	0	0	0	32001.8	18305.8	22268	37393	40499.1	39097.8
A0A1S9DJZ6	NADH:ubiquinone reductase (non_electrogenic)	OAory_01105500	0	0	0	0	0	0	416001	431890	543754	502199	1.09896e+06	567938
A0A1S9DJZ8	S_adenosyl_L_methionine_dependent methyltransferase	OAory_01106760	0	0	0	0	0	0	129983	126295	119395	121324	131133	154127
A0A1S9DJZ9	Saccharopine dehydrogenase OtherID_Q2UNU0_gene_AO090001000233	Aory04_000595000	0	1053110	0	2.38767e+06	345580	4.94364e+06	328327	291528	400289	355682	464611	434987
A0A1S9DK00	Glyoxalase_like domain OtherID_I7ZZB6_gene_Ao3042_06139 OtherID_Q2UNY1_gene_AO090001000186	OAory_01106910	0	0	0	0	0	0	1.63777e+06	1.4372e+06	1.47066e+06	2.12254e+06	1.5142e+06	1.5966e+06
A0A1S9DK05	Endoplasmic reticulum junction formation protein lunapark OtherID_I7ZZA4_gene_Ao3042_06134 OtherID_Q2UNX6_gene_AO090001000192	OAory_01106880	0	0	0	0	0	0	177259	213194	188105	172196	275654	184602
A0A1S9DK07	Glycoside hydrolase, family 61	Aory04_000596100	0	0	0	0	0	0	185065	205131	230571	189208	54503.1	136358
A0A1S9DK08	Putative transcription factor kapC	OAory_01106860	0	0	0	0	0	0	245295	275506	179934	218085	226533	189950
A0A1S9DK16	NADH_ubiquinone oxidoreductase 14 kDa subunit	OAory_01105700	0	0	0	0	0	0	65902.7	60254	86004.4	74776.1	0	66841.2
A0A1S9DK19	Amidohydrolase OtherID_I8IGT4_gene_Ao3042_06161 OtherID_Q2UP03_gene_AO090001000163	OAory_01107110	0	0	0	0	0	272365	700927	657375	646491	647579	898064	643718
A0A1S9DK22	Unnamed protein product OtherID_I8TTE5_gene_Ao3042_06190	Aory04_000137800	0	0	0	0	0	0	541082	494022	553195	504375	564649	317029
A0A1S9DK25	Ethyl tert_butyl ether degradation EthD OtherID_I8I6T9_gene_Ao3042_01317 OtherID_Q2UNK9_gene_AO090001000323	OAory_01105800	0	0	0	0	0	0	475707	595036	820393	500572	1.54624e+06	170701
A0A1S9DK45	Major facilitator superfamily MFS_1	OAory_01107170	0	0	0	0	0	0	33909.8	13565.6	12596.3	39877.7	0	14413.5
A0A1S9DK47	NADH_ubiquinone oxidoreductase OtherID_I7ZKL3_gene_Ao3042_01297 OtherID_Q2UNM8_gene_AO090001000300	OAory_01106000	0	0	0	0	0	0	1.56067e+06	1.34276e+06	1.46671e+06	1.18798e+06	2.06893e+06	1.32541e+06
A0A1S9DK50	feruloyl esterase OtherID_I7ZZJ6_gene_Ao3042_06183 OtherID_Q2UP23_gene_AO090001000143	OAory_01107260	0	0	0	0	0	0	93416.8	103447	74020.7	139070	418597	88721.8
A0A1S9DK57	2,6_dihydroxypyridine 3_monooxygenase substrate binding domain_containing protein	OAory_01106100	0	0	0	0	0	0	277304	251071	247162	272362	57059.6	263865
A0A1S9DK64	TspO_MBR family protein OtherID_Q2UP69_gene_AO090001000091	OAory_01107730	0	0	0	0	0	0	96309.2	123004	132082	182193	0	162671
A0A1S9DK69	PEBP family protein	OAory_01107460	0	0	0	0	0	0	99871.7	83344.7	109997	110422	63769.4	124416
A0A1S9DK71	Phosphoglucomutase_phosphomannomutase alpha_beta_alpha domain I OtherID_I8A793_gene_Ao3042_02499 OtherID_Q2UP60_gene_AO090001000101	Aory04_000134200	0	0	0	0	0	0	1.46805e+06	1.37205e+06	1.56304e+06	1.47482e+06	865935	1.47515e+06
A0A1S9DK78	AMP_dependent synthetase and ligase	OAory_01106300	0	0	0	0	0	0	3.21038e+06	1.8008e+06	4.53975e+06	1.75932e+06	921732	2.01588e+06
A0A1S9DK80	Purine or other phosphorylase family 1	OAory_01107680	0	0	0	0	0	0	5285.75	0	0	0	31190.5	0
A0A1S9DK83	Hydrophobin	OAory_01107790	0	0	0	0	0	0	230575	281894	205017	526701	532320	244717
A0A1S9DK84	Thioredoxin	Aory04_000135600	0	0	0	0	0	0	1.22746e+06	1.38191e+06	1.39999e+06	1.37e+06	1.07266e+06	1.4941e+06
A0A1S9DK85	Neutral protease 2 OtherID_I7ZZI8_gene_Ao3042_06191 OtherID_Q2UP30_gene_AO090001000135	OAory_01107340	0	0	0	0	0	0	0	0	0	0	134773	4837.89
A0A1S9DK90	Malate_L_lactate dehydrogenase	OAory_01107440	0	0	0	0	0	0	53176.2	49514.7	42743.3	42922.4	38379.5	28272.4
A0A1S9DK91	Glycosyl hydrolase family 88	OAory_01107910	0	0	0	0	0	0	55314.4	84722	154405	83173.7	338835	16563
A0A1S9DK95	Sugar transporter	OAory_01107850	0	0	0	1.18656e+06	809566	1.58801e+06	1.04002e+06	1.34997e+06	2.01647e+06	1.56734e+06	2.19047e+06	1.34941e+06
A0A1S9DKA2	Carboxylic ester hydrolase	OAory_01107880	0	0	0	0	0	0	514382	553800	685908	467124	547666	352792
A0A1S9DKB3	FAD_NAD(P)_binding domain_containing protein	OAory_01108090	0	0	0	0	0	0	959547	966238	967347	1.32555e+06	2.06886e+06	1.1385e+06
A0A1S9DKC2	gamma_glutamylcyclotransferase	OAory_01108150	0	0	0	0	0	0	0	0	0	5964.62	45296	0
A0A1S9DKC7	AMP_dependent synthetase and ligase	OAory_01108330	0	0	0	0	0	0	0	0	13765.2	26804	0	0
A0A1S9DKD0	glutathione transferase	OAory_01108060	0	0	0	0	0	0	0	0	0	0	65977	0
A0A1S9DKD5	Glycosyl hydrolase family 88 OtherID_I8TU92_gene_Ao3042_06151 OtherID_Q2UNZ2_gene_AO090001000174	Aory04_001126000	0	0	0	0	0	0	171830	163242	235112	173527	516269	153852
A0A1S9DKD6	Tryptophan halogenase	OAory_01108180	0	0	0	0	0	0	0	0	0	0	15653.2	0
A0A1S9DKE0	Methyltransferase domain_containing protein OtherID_I8U2N1_gene_Ao3042_02586 OtherID_Q2UPE8_gene_AO090001000001	OAory_01108350	0	0	0	0	0	0	653966	651073	901995	1.0558e+06	819068	926626
A0A1S9DKF4	O_methyltransferase family 2	OAory_01107220	0	0	0	0	0	0	778370	596245	916460	745940	604618	755188
A0A1S9DKF5	Unnamed protein product OtherID_I8U559_gene_Ao3042_01471 OtherID_Q2UIM8_gene_AO090003001553	Aory04_000790200	0	0	0	0	0	0	55413.8	29033.5	67491.7	59654.8	86098.1	29522.3
A0A1S9DKF8	TGF_beta receptor type I_II extracellular region	OAory_01053610	0	0	0	0	0	0	104167	69299.6	173716	207400	144651	147178
A0A1S9DKG7	NmrA family protein	OAory_01107100	0	0	0	0	0	0	103997	70827.8	103347	114267	86602.6	81805.1
A0A1S9DKG8	PEBP family protein	OAory_01108370	0	0	0	0	0	0	189800	148454	158433	119873	107898	74948.7
A0A1S9DKH3	Phosphotransferase	OAory_01053950	0	0	0	0	0	0	36435.3	32397.6	34015.6	34903.8	50367.7	18164.8
A0A1S9DKH5	Short_chain dehydrogenase_reductase SDR OtherID_I8TU42_gene_Ao3042_06175	OAory_01107200	0	0	0	0	0	0	0	0	0	0	0	6629.99
A0A1S9DKH6	amidase OtherID_I8AAE7_gene_Ao3042_01496	OAory_01053810	0	0	0	0	0	0	30943.1	17303.7	39923	43285.8	16004.4	10138.7
A0A1S9DKI0	beta_glucosidase	OAory_01053930	0	0	0	0	0	0	36092.7	67907.4	30465.1	40323.2	34159.6	24820.7
A0A1S9DKI2	glycerophosphodiester phosphodiesterase	OAory_01107520	0	0	0	0	0	0	72235.8	113406	74548	89096.7	230871	97140.9
A0A1S9DKJ2	Unnamed protein product OtherID_I8U553_gene_Ao3042_01504	Aory04_000786700	0	0	0	0	0	0	15752.3	0	29029.4	0	101007	0
A0A1S9DKJ4	alpha_1,3_glucan synthase OtherID_I8U5J5_gene_Ao3042_01516 OtherID_Q2UIS4_gene_AO090003001500	Ags1	0	0	0	0	0	0	65987	84727.9	93922.1	65863.5	70869.9	58680.4
A0A1S9DKK5	NAD_dependent epimerase_dehydratase OtherID_I8U493_gene_Ao3042_01825 OtherID_Q2UIS8_gene_AO090003001495	Aory04_001148900	0	0	0	0	0	0	37444.5	53856.5	38336.8	37514.5	73481.7	20083.6
A0A1S9DKK7	Major facilitator superfamily MFS_1 OtherID_I8A9P0_gene_Ao3042_01499 OtherID_Q2UIQ7_gene_AO090003001520	Aory04_000787100	0	0	0	0	0	0	115141	174715	144471	106235	149556	157507
A0A1S9DKK9	Amino acid transporter	OAory_01053880	0	0	0	0	0	0	16828.8	17779.2	33507.9	13078.5	32518.4	16105.2
A0A1S9DKL2	Alcohol dehydrogenase GroES domain protein OtherID_I8A8T3_gene_Ao3042_01828 OtherID_Q2UIT1_gene_AO090003001492	Aory04_001148700	0	0	0	0	0	0	51763.4	59486.3	68035.5	49103.5	60511.7	63431.6
A0A1S9DKL4	Unnamed protein product OtherID_I8U446_gene_Ao3042_01833 OtherID_Q2UIT6_gene_AO090003001484	Aory04_001147900	0	0	0	0	0	0	1.20896e+06	1.3161e+06	1.12038e+06	1.87288e+06	442729	1.30689e+06
A0A1S9DKM3	Cell wall beta_glucan synthesis OtherID_I8U4E3_gene_Ao3042_01824 OtherID_Q2UIS7_gene_AO090003001496	OAory_01054060	0	0	0	0	0	0	151296	153329	72208.3	119118	51867.4	106253
A0A1S9DKM9	Unnamed protein product OtherID_I8A8P6_gene_Ao3042_01848	Aory04_001245200	0	0	0	0	0	0	0	16934.9	45148.3	40326.3	0	0
A0A1S9DKN1	CocE_NonD hydrolase	OAory_01054310	0	0	0	0	0	0	252975	293110	363092	224101	181417	189878
A0A1S9DKN5	propanoyl_CoA C_acyltransferase OtherID_I8U4G1_gene_Ao3042_01879	OAory_01054550	0	0	0	0	0	0	1.47217e+06	1.36638e+06	1.63116e+06	1.45473e+06	850739	1.37908e+06
A0A1S9DKN9	Glutathione S_transferase domain_containing protein	OAory_01054290	0	0	0	0	0	0	778965	830627	620118	781302	355223	858254
A0A1S9DKP6	Isochorismatase hydrolase OtherID_Q2UIU5_gene_AO090003001474	OAory_01054260	0	0	0	0	0	0	141566	82310.6	149028	180539	139762	113127
A0A1S9DKP7	Unnamed protein product OtherID_I8A9L3_gene_Ao3042_01834	Aory04_001147700	0	0	0	0	0	0	1.87907e+06	2.5774e+06	2.41672e+06	536402	1.84508e+06	838208
A0A1S9DKQ4	Cellobiose dehydrogenase_like cytochrome domain_containing protein	OAory_01054360	0	0	0	0	0	0	113254	113812	146602	100785	384891	35263.2
A0A1S9DKQ5	Glycoside hydrolase family 2 immunoglobulin domain protein beta_sandwich	OAory_01054750	0	0	0	0	0	0	0	16064.9	22472.2	0	0	0
A0A1S9DKR4	Unnamed protein product	Aory04_000777300	0	0	0	0	0	0	142758	100521	124891	148369	192451	128333
A0A1S9DKS0	Mannan endo_1,6_alpha_mannosidase	OAory_01054770	0	0	0	0	0	0	22870.1	0	47888.7	22677.4	28267.8	0
A0A1S9DKT2	Beta_xylanase	OAory_01055050	0	0	0	0	0	0	0	0	354660	53437.9	551955	41640.8
A0A1S9DKT6	Mediator of RNA polymerase II transcription subunit 17	MED17	0	0	0	0	0	0	76533.1	72824.3	80102.8	67743.8	86399.5	85485.5
A0A1S9DKU4	Glucose_methanol_choline oxidoreductase	OAory_01054760	0	0	0	0	0	0	0	45199.7	0	20490.2	0	0
A0A1S9DKU9	N_acetylgalactosaminide beta_1,3_galactosyltransferase OtherID_I8U9E4_gene_Ao3042_05053	Aory04_001159500	0	0	0	0	0	0	34630.8	73286	29253.2	41478.4	18845.1	51950.7
A0A1S9DKV0	Short_chain dehydrogenase_reductase SDR OtherID_I8AE17_gene_Ao3042_05051 OtherID_Q2UJ30_gene_AO090003001377	OAory_01055100	0	0	0	0	0	0	134193	138990	104162	105514	71841	109047
A0A1S9DKV1	Unnamed protein product OtherID_I8U5H9_gene_Ao3042_01476	Aory04_000789500	0	0	0	0	0	0	72824	41277.7	55516.3	17327.2	23011.7	40883
A0A1S9DKV3	Unnamed protein product OtherID_I8AAJ1_gene_Ao3042_01497 OtherID_Q2UIQ4_gene_AO090003001523	Aory04_000787300	0	0	0	0	0	0	56074.9	9304.83	33172.8	48369.2	95591.3	36539.5
A0A1S9DKV8	Alcohol dehydrogenase GroES domain protein OtherID_I8U432_gene_Ao3042_01904	OAory_01054780	0	0	0	0	8.8591e+06	0	666053	614898	682971	699637	149781	687256
A0A1S9DKW6	Alcohol dehydrogenase zinc_binding domain protein OtherID_I8U9I3_gene_Ao3042_05052 OtherID_Q2UJ31_gene_AO090003001376	Aory04_001159300	0	785781	0	0	0	247674	113414	145733	174131	106215	282870	79147
A0A1S9DKW9	Cell_cycle control medial ring component OtherID_I8U9Z8_gene_Ao3042_05078	OAory_01055330	0	0	0	0	0	0	426969	372572	388353	390114	423348	387889
A0A1S9DKX0	PrpF protein	Aory04_000775500	0	0	0	0	0	0	23465.3	26131.4	19687.4	24220.8	23060.2	0
A0A1S9DKX1	deoxyhypusine synthase OtherID_I8IVP3_gene_Ao3042_05075 OtherID_Q2UJ55_gene_AO090003001350	OAory_01055300	0	0	0	0	0	0	77234.6	98259.7	70326.4	79384	84305.1	97525.1
A0A1S9DKX2	alpha_amylase OtherID_I8U540_gene_Ao3042_01517 OtherID_Q2UIS5_gene_AO090003001498	OAory_01054040	0	0	0	0	0	0	88376.5	71696.2	70468.5	65758.2	53292.1	60157.4
A0A1S9DKX3	GCN5_related N_acetyltransferase	OAory_01055270	0	0	0	0	0	0	45167.2	32651.9	63351.2	53218.6	19395.6	62085
A0A1S9DKY0	tRNA (adenine(58)_N(1))_methyltransferase non_catalytic subunit TRM6 OtherID_I8AE55_gene_Ao3042_05086	OAory_01055400	0	0	0	0	0	0	56876.2	62838.6	94397.2	80792.1	116163	96266
A0A1S9DKY7	Blastomyces yeast_phase_specific protein OtherID_I8AE98_gene_Ao3042_05104 OtherID_Q2UJ84_gene_AO090003001320	Aory04_000919000	0	0	0	0	0	0	1.6219e+06	1.53899e+06	1.16977e+06	393381	1.37159e+06	3.60688e+06
A0A1S9DKY9	Glyceraldehyde_3_phosphate dehydrogenase OtherID_Q9HGY7_gene_gpdA	OAory_01055530	3.77039e+06	2146370	1.35901e+06	613911	613491	556785	3.03676e+07	3.07639e+07	2.29604e+07	2.52429e+07	1.38552e+07	3.85793e+07
A0A1S9DKZ4	Actin_related protein 2_3 complex subunit 3	OAory_01055410	0	0	0	0	0	0	899957	1.09457e+06	1.04688e+06	1.04996e+06	587795	1.23807e+06
A0A1S9DKZ6	Myb DNA_binding domain protein OtherID_I8ADI2_gene_Ao3042_05074	OAory_01055290	0	0	0	0	0	0	0	19568.2	19289.6	23093.7	23395.7	0
A0A1S9DKZ9	Zinc finger CHCC_type domain_containing protein OtherID_Q2UJ91_gene_AO090003001313	OAory_01055630	0	0	0	0	0	0	1.42756e+06	1.597e+06	877487	1.02422e+06	1.06326e+06	915800
A0A1S9DL00	Cleavage and polyadenylation specificity factor subunit 5 OtherID_I8ADB8_gene_Ao3042_05108 OtherID_Q2UJ88_gene_AO090003001316	OAory_01055600	0	0	0	0	0	0	802479	643295	671572	719826	731026	770888
A0A1S9DL02	Uncharacterized protein OtherID_I8AE29_gene_Ao3042_05106	OAory_01055570	0	0	0	0	0	0	0	24816.5	34407.7	0	58520.7	47285.2
A0A1S9DL03	Histone H2A OtherID_Q2UJ80_gene_HTZ1 OtherID_I8AE54_gene_Ao3042_05100	OAory_01055510	0	0	0	0	0	0	557475	632752	574843	627089	628281	596691
A0A1S9DL06	MINDY deubiquitinase domain_containing protein OtherID_I8U9S6_gene_Ao3042_05085	OAory_01055390	0	0	0	0	0	0	70716	56156.7	0	83381.6	0	59502.4
A0A1S9DL10	Peptidyl_prolyl cis_trans isomerase cyclophilin type OtherID_I8ADH0_gene_Ao3042_05094 OtherID_Q2UJ74_gene_AO090003001330	Aory04_000918100	0	0	0	0	0	0	38357.2	33697.4	40558.4	64742.8	50252.9	56292.6
A0A1S9DL12	GPI anchored protein OtherID_I8U9D7_gene_Ao3042_05098 OtherID_Q2UJ78_gene_AO090003001326	OAory_01055490	0	0	0	0	0	0	27410.2	39234.3	0	24125.5	91484.7	0
A0A1S9DL25	Glycoside hydrolase superfamily OtherID_I8IVP5_gene_Ao3042_05083	OAory_01055380	0	0	0	0	0	0	28106.7	40089.2	75696.8	49254.6	75415.7	40995.1
A0A1S9DL26	Uncharacterized protein	OAory_01055710	0	0	0	0	0	0	125791	0	54131.3	173356	0	77764.1
A0A1S9DL27	Sugar transporter	OAory_01055950	0	0	0	0	0	0	440767	571208	1.03353e+06	839994	645480	593759
A0A1S9DL34	NADP_dependent oxidoreductase domain OtherID_I8AE82_gene_Ao3042_05096	OAory_01055480	0	0	0	0	0	0	257546	213673	250361	255030	200509	210727
A0A1S9DL43	amidase	OAory_01054740	0	0	0	0	0	0	202338	152173	210391	252876	115443	166671
A0A1S9DL44	Unnamed protein product OtherID_I8IVS5_gene_Ao3042_05146	Aory04_000965300	0	0	0	0	0	0	827900	1.18259e+06	562201	435089	662310	235989
A0A1S9DL47	trans_L_3_hydroxyproline dehydratase	Aory04_000919300	0	0	0	0	0	0	127163	145361	178549	142627	192631	179385
A0A1S9DL54	Lipolytic protein G_D_S_L family OtherID_Q2UJD1_gene_AO090003001268	Aory04_000963900	0	0	0	0	0	0	59037.4	113038	180649	55041.6	792711	88068.8
A0A1S9DL55	Amidase	OAory_01054840	0	0	0	0	0	0	44645.6	66321	84637.6	69786.1	112257	40401.3
A0A1S9DL58	Uncharacterized protein OtherID_Q2UJ96_gene_AO090003001306	OAory_01055680	0	0	0	0	0	0	65386.3	60235.6	95992.7	85023.4	146198	90399.7
A0A1S9DL63	Transcription factor domain_containing protein	OAory_01056170	0	0	0	0	0	0	294110	355069	213533	386674	210489	229896
A0A1S9DL66	Unnamed protein product	Aory04_000964100	0	0	0	0	0	0	118705	76043.2	79447.4	85841.1	210779	83730.1
A0A1S9DL70	IMP_specific 5_nucleotidase 1	OAory_01054920	0	0	0	0	0	0	442761	448443	500432	540463	437703	384667
A0A1S9DL71	Peptidase M48 Ste24p	OAory_01056060	0	0	0	0	0	0	143336	129881	131566	124515	210495	181933
A0A1S9DL72	RNA polymerase II_binding domain	OAory_01056300	0	0	0	0	0	0	325877	355142	340826	352143	324658	331426
A0A1S9DL73	ABC multidrug transporter MDR2	OAory_01056270	0	0	0	0	0	0	124937	109510	207097	106096	157644	164860
A0A1S9DL75	DUF1682 domain protein	OAory_01056210	0	0	0	0	0	0	504860	569062	600930	645041	410930	592460
A0A1S9DL76	Signal recognition particle subunit SRP72 OtherID_I8U275_gene_Ao3042_02591 OtherID_Q2UJI0_gene_AO090003001205	OAory_01056450	0	0	0	0	0	0	338233	307177	341602	316826	265071	288932
A0A1S9DL80	Protein kinase	OAory_01055020	0	0	0	0	0	0	151859	152820	220199	215390	206509	167497
A0A1S9DL81	Kynureninase OtherID_Q2UJE8_gene_bna5_2	BNA5	0	0	0	0	0	0	292773	414438	563656	437308	1.31734e+06	384670
A0A1S9DL90	HAD_superfamily phosphatase subfamily IIIA OtherID_I8INJ0_gene_Ao3042_02596 OtherID_Q2UJI5_gene_AO090003001198	Aory04_001019200	0	0	0	0	0	0	23600.1	28952.3	85224.9	36994.8	0	31641.4
A0A1S9DL93	VWFA domain_containing protein	OAory_01056470	0	0	0	0	0	0	1.0325e+06	987803	989032	1.00997e+06	544696	1.04854e+06
A0A1S9DL96	Ribosomal protein L7_L12	OAory_01056080	0	0	0	0	0	0	1.61444e+06	2.16007e+06	1.52566e+06	1.6835e+06	975850	1.95385e+06
A0A1S9DLA4	Small nuclear ribonucleoprotein Sm D3 OtherID_Q2UJI6_gene_AO090003001197 OtherID_I8INP4_gene_Ao3042_02597	OAory_01056510	0	0	0	0	0	0	521450	661335	542033	553098	743802	536921
A0A1S9DLA6	homocitrate synthase OtherID_I8U294_gene_Ao3042_02624	OAory_01056750	0	0	0	1.14326e+06	1.45516e+06	1.38919e+06	498200	597948	627613	544853	890312	736138
A0A1S9DLA8	Uncharacterized protein	OAory_01056180	0	0	0	0	0	0	278960	331968	246731	227751	288343	209740
A0A1S9DLB0	Aspartate aminotransferase OtherID_I8U2A6_gene_Ao3042_02619	OAory_01056700	1.15009e+07	11390800	1.24788e+07	4.28592e+06	2.22198e+06	2.48394e+06	4.5254e+06	4.67571e+06	4.62017e+06	4.85728e+06	2.96264e+06	6.45751e+06
A0A1S9DLB1	Peptidyl_tRNA hydrolase OtherID_I8U211_gene_Ao3042_02622 OtherID_Q2UJL1_gene_AO090003001168	OAory_01056730	0	0	0	0	0	0	911404	784597	1.0595e+06	1.03247e+06	604133	893427
A0A1S9DLB3	Oxidoreductase domain protein	Aory04_001018400	0	0	0	0	0	0	0	0	0	0	28780.1	0
A0A1S9DLB6	Nop2p domain protein OtherID_I8IVV3_gene_Ao3042_05077 OtherID_Q2UJ57_gene_AO090003001348	Aory04_000916400	0	0	0	0	0	0	156425	190378	253615	174355	400020	235822
A0A1S9DLB8	Hsp90 chaperone protein kinase_targeting subunit OtherID_I8TQF4_gene_Ao3042_07695	OAory_01056280	0	0	0	1.97382e+06	0	1.13357e+06	837286	617394	690594	691314	518928	729166
A0A1S9DLB9	Calcium uniporter protein	OAory_01056560	0	0	0	0	0	0	0	10962.7	4999.92	0	4568.8	0
A0A1S9DLC0	Large ribosomal subunit protein uL30m	OAory_01056770	0	0	0	0	0	0	79820.7	68038.3	52217	65438	71264.1	68448.2
A0A1S9DLC1	Bromo domain protein	Aory04_000150200	0	0	0	0	0	0	225167	191753	179577	199295	348621	169144
A0A1S9DLC2	ferroxidase OtherID_I8U250_gene_Ao3042_02628	Aory04_000150400	0	0	0	0	0	0	851883	587696	699778	691047	719689	537918
A0A1S9DLC4	SART_1 protein OtherID_I8A6U2_gene_Ao3042_02620	Aory04_000151300	0	0	0	0	0	0	91696.7	92339.1	84768.8	71047.5	146894	80206.7
A0A1S9DLC6	Histone deacetylase OtherID_I8U9C1_gene_Ao3042_05103	OAory_01055540	0	0	0	0	0	0	143115	142131	110336	151081	89086.1	145977
A0A1S9DLC9	DUF155 domain_containing protein	OAory_01056660	0	0	0	0	0	0	41823.2	48338.4	33491.4	59652.3	0	26424.7
A0A1S9DLD0	Diphthamide biosynthesis protein 3	OAory_01056810	0	0	0	0	0	0	98032.5	72276.7	167972	70677.1	86875.6	44703.2
A0A1S9DLD3	Unnamed protein product	Aory04_000151600	0	0	0	0	0	0	34904.5	10704.3	29274.7	40491.2	39481.3	15999
A0A1S9DLD4	Stress responsive alpha_beta barrel domain_containing protein	OAory_01056870	0	0	0	0	0	0	596823	674054	397493	716467	458664	711676
A0A1S9DLD6	Uncharacterized protein	OAory_01055640	0	0	0	0	0	0	197452	270640	253764	262431	512997	396367
A0A1S9DLD8	Ribosomal protein L28 OtherID_I8A7S3_gene_Ao3042_02644 OtherID_Q2UJN3_gene_AO090003001141	Aory04_000148400	0	0	0	0	0	0	126655	150679	114870	137682	243635	206467
A0A1S9DLE0	Protein kinase A anchor protein, nuclear localization signal domain OtherID_Q2UJL6_gene_AO090003001161	Aory04_000150500	0	0	0	0	0	601882	262390	255833	207391	191463	277676	182489
A0A1S9DLE1	Uncharacterized protein	OAory_01055620	0	0	0	0	0	0	133811	92245.2	117787	108915	116914	56402.6
A0A1S9DLE2	Armadillo_like helical domain_containing protein OtherID_I8U269_gene_Ao3042_02638	OAory_01056910	0	0	0	0	0	0	46725	25731.3	58520.6	78738.2	35967.2	39404.8
A0A1S9DLE3	linoleate 8R_lipoxygenase OtherID_I8A6V1_gene_Ao3042_02647	OAory_01057000	0	0	0	0	0	0	11839.8	36426.5	35964.2	26390.6	86422.8	57590.3
A0A1S9DLE4	40S ribosomal protein S6 OtherID_I8U1Y1_gene_Ao3042_02652 OtherID_Q2UJP2_gene_AO090003001132	OAory_01057030	0	0	0	2.71543e+06	3.72811e+06	3.60379e+06	5.58448e+06	5.87848e+06	5.83664e+06	5.56795e+06	8.72529e+06	5.6844e+06
A0A1S9DLE5	sphinganine_1_phosphate aldolase OtherID_I8INQ5_gene_Ao3042_02625 OtherID_Q2UJL4_gene_AO090003001164	OAory_01056760	0	0	0	0	0	0	434551	395334	506399	464205	335639	461952
A0A1S9DLF3	HECT_type E3 ubiquitin transferase	OAory_01057010	0	0	0	0	1.6508e+06	190433	306510	318311	367773	326212	432015	339037
A0A1S9DLF4	Protein prenyltransferase alpha subunit	OAory_01056860	0	0	0	0	0	0	258860	213069	298591	206278	279459	258965
A0A1S9DLF5	Protein farnesyltransferase subunit beta	OAory_01056580	0	0	0	0	0	0	130191	121076	131527	154553	106887	189312
A0A1S9DLG0	Nuclear protein 96	OAory_01057200	0	0	0	0	0	0	1.17709e+06	1.26152e+06	1.00868e+06	1.06666e+06	721167	990001
A0A1S9DLG2	Carbonic anhydrase	Aory04_000143500	0	0	0	0	0	0	1.25162e+06	1.2229e+06	894575	906176	844995	2.70863e+06
A0A1S9DLG4	3_oxo_5_alpha_steroid 4_dehydrogenase domain_containing protein OtherID_I8U2I4_gene_Ao3042_02646 OtherID_Q2UJN5_gene_AO090003001139	OAory_01056990	0	0	0	0	0	0	215689	188099	189428	212384	228189	192332
A0A1S9DLG5	RuvB_like helicase OtherID_Q2UJN2_gene_AO090003001142 OtherID_I8U281_gene_Ao3042_02643	OAory_01056960	0	0	0	2.25138e+06	0	0	593403	619931	704862	711681	494086	644466
A0A1S9DLG9	Nicotinamide riboside kinase OtherID_I8A7L6_gene_Ao3042_02657 OtherID_Q2UJP7_gene_AO090003001127	OAory_01057060	0	0	0	0	0	0	66282.5	37014.8	73989.8	41402.8	60280.5	49800.4
A0A1S9DLH0	Histone acetyltransferase OtherID_I8A7R8_gene_Ao3042_02660	OAory_01057090	0	0	0	0	79048.2	0	104165	79443.6	118273	112547	149639	124778
A0A1S9DLH1	Aminotransferase class I and II	OAory_01057300	0	0	0	0	0	0	413512	452011	525780	539720	470379	523533
A0A1S9DLH3	Uncharacterized protein OtherID_I8A805_gene_Ao3042_02682 OtherID_Q2UJS2_gene_AO090003001098	OAory_01057330	0	0	0	0	0	0	113306	89288.9	173742	110890	148223	121120
A0A1S9DLH4	Cys_Met metabolism pyridoxal_phosphate_dependent protein	OAory_01057210	0	0	0	0	0	0	20047.5	15208.3	27688.5	26649.4	0	0
A0A1S9DLH5	Ubiquinol_cytochrome C reductase hinge domain OtherID_I8INF3_gene_Ao3042_02695	OAory_01057450	0	0	0	0	0	0	2.66483e+06	2.70768e+06	2.50736e+06	2.22845e+06	3.57592e+06	2.69767e+06
A0A1S9DLH7	Exocyst complex component Sec6 OtherID_I8U1Y7_gene_Ao3042_02626 OtherID_Q2UJL5_gene_AO090003001162	Aory04_000150600	0	0	0	0	0	0	88678.2	84692.4	121664	89510.7	176071	79247
A0A1S9DLH9	Protein AF_9 homolog	OAory_01056140	0	0	0	0	0	0	107245	103993	95580.6	79401.6	133012	139988
A0A1S9DLI2	NADH dehydrogenase [ubiquinone] flavoprotein 1, mitochondrial OtherID_I8A7Q9_gene_Ao3042_02668 OtherID_Q2UJQ8_gene_AO090003001115	OAory_01057190	1.00213e+06	524733	0	0	79119.1	227608	1.13415e+06	1.1164e+06	1.37754e+06	1.26299e+06	1.77783e+06	1.45443e+06
A0A1S9DLI8	Pre_mRNA_splicing factor SYF2 OtherID_I8UA05_gene_Ao3042_05170 OtherID_Q2UJE4_gene_AO090003001251	OAory_01056120	0	0	0	0	0	0	109395	83358.3	71945.4	58754.6	78038.1	76828.2
A0A1S9DLJ0	3beta_hydroxysteroid 3_dehydrogenase	Aory04_000141100	0	0	0	0	0	0	28676.5	33812.7	95328.6	42365.9	118989	56386
A0A1S9DLJ2	DH protein OtherID_I8A6S8_gene_Ao3042_02699 OtherID_Q2UJT9_gene_AO090003001078	OAory_01057500	0	0	0	0	0	0	67273.5	63849.5	106723	89025.8	114587	92357.2
A0A1S9DLJ6	Chromosome segregation ATPase_like protein OtherID_I8A701_gene_Ao3042_02697	OAory_01057470	0	0	0	0	0	0	0	0	0	0	0	18409.5
A0A1S9DLJ7	Galactosyl transferase OtherID_I8A7P1_gene_Ao3042_02645 OtherID_Q2UJN4_gene_AO090003001140	OAory_01056980	3.5945e+06	3384990	4.27805e+06	1.89067e+06	923193	893859	171457	139926	195436	204536	163947	184122
A0A1S9DLK0	GC_rich sequence DNA_binding factor domain	Aory04_001134100	0	0	0	0	0	0	583145	285206	409707	255962	4.15955e+06	197521
A0A1S9DLK1	O_methyltransferase family 2	OAory_01057630	0	0	0	0	0	0	53641.9	70501.5	38869.6	64384.6	0	0
A0A1S9DLK2	NADP_dependent oxidoreductase domain	OAory_01057360	0	0	0	0	0	0	1.35611e+06	1.41307e+06	1.65649e+06	1.56267e+06	1.5412e+06	1.44386e+06
A0A1S9DLK4	fructose_bisphosphatase OtherID_I8U285_gene_Ao3042_02690 OtherID_Q2UJT0_gene_AO090003001089	Aory04_000142700	0	0	0	0	0	0	1.13522e+06	1.15669e+06	1.08668e+06	1.18419e+06	1.40187e+06	1.3088e+06
A0A1S9DLK5	glycerol kinase OtherID_Q2UJU7_gene_AO090003001067	OAory_01057570	0	0	0	0	0	0	311667	322001	570250	334393	601651	535539
A0A1S9DLL0	Major facilitator superfamily MFS_1 OtherID_I8U2E1_gene_Ao3042_02696	OAory_01057460	0	0	0	0	0	0	59161.4	0	38682.5	56799.8	95375.8	34700.5
A0A1S9DLL1	Velvet factor	OAory_01057080	0	0	0	0	0	0	50286.5	73182.1	81922	24488.8	161135	0
A0A1S9DLL2	Probable E3 ubiquitin ligase complex SCF subunit sconB	OAory_01057490	0	0	0	0	0	0	37676.1	32561.1	40788.2	30003	30204.7	31622
A0A1S9DLL3	Peptidyl_prolyl cis_trans isomerase OtherID_I8INI7_gene_Ao3042_02724 OtherID_Q2UJW4_gene_AO090003001047	OAory_01057730	0	0	0	0	0	0	1.47238e+07	1.34939e+07	1.30317e+07	1.35334e+07	1.04003e+07	1.19084e+07
A0A1S9DLL5	Chromatin modification_related protein OtherID_Q2UJV9_gene_AO090003001054	OAory_01057670	0	0	0	0	0	0	70124.3	54321.1	38524.2	64536.7	91580.1	72037.8
A0A1S9DLL6	Zn(2)_C6 fungal_type DNA_binding domain OtherID_I8INS6_gene_Ao3042_02738	OAory_01057850	0	0	0	0	0	0	191747	184829	274730	189616	348703	185813
A0A1S9DLL8	Leucine Rich Repeat domain protein OtherID_I8A7V3_gene_Ao3042_02723	OAory_01057710	0	0	0	0	0	0	47689.5	24498.3	62770.4	43396.4	49878.3	50418
A0A1S9DLL9	Hpt domain protein OtherID_I8INR4_gene_Ao3042_02600	OAory_01056540	0	0	0	0	0	0	1.62048e+06	1.54096e+06	1.16163e+06	1.41597e+06	692771	1.54582e+06
A0A1S9DLM4	Peptidase M41 FtsH domain protein	OAory_01057560	630470	646775	632546	222305	134616	127291	123813	171016	185527	160439	216560	195984
A0A1S9DLM5	Uncharacterized protein OtherID_I8A6Y9_gene_Ao3042_02728 OtherID_Q2UJW8_gene_AO090003001041	OAory_01057770	0	0	0	0	0	0	50703.6	29138.3	27490.3	33214.6	37768.7	28435.1
A0A1S9DLM7	Uncharacterized protein	OAory_01057810	0	0	0	0	0	0	0	32504	71856.5	65459.9	73582.5	54943.4
A0A1S9DLN0	Ubiquinone biosynthesis O_methyltransferase, mitochondrial OtherID_Q2UJK0_gene_COQ3	COQ3	0	0	0	0	0	0	36024.1	16946.3	39024.7	0	96463.7	56241.1
A0A1S9DLN1	2_oxoglutarate dehydrogenase, mitochondrial	OAory_01057660	0	0	0	2.52195e+06	1.66143e+06	2.81714e+06	1.54475e+06	1.64392e+06	2.04854e+06	1.85758e+06	2.40866e+06	1.8817e+06
A0A1S9DLN4	Calmodulin OtherID_I8A6S0_gene_Ao3042_02675 OtherID_Q2UJR5_gene_AO090003001106	Aory04_000144400	0	0	0	0	0	0	547444	476451	454456	540239	679275	442378
A0A1S9DLN5	Zinc finger, U1_type OtherID_I8U1Z7_gene_Ao3042_02742 OtherID_Q2UJY2_gene_AO090003001026	OAory_01057870	0	0	0	0	0	0	199796	249665	261832	233892	206465	217662
A0A1S9DLN7	Caffeine_induced death protein 2	OAory_01057910	0	0	0	0	0	0	260226	229058	226511	188068	74309.3	230740
A0A1S9DLP1	Unnamed protein product	Aory04_000911400	0	0	0	0	0	0	374974	374973	389660	301109	430777	392504
A0A1S9DLP2	Dihydrolipoamide acetyltransferase component of pyruvate dehydrogenase complex OtherID_I8A7Q5_gene_Ao3042_02759 OtherID_Q2UJZ9_gene_AO090003001008	OAory_01058030	0	0	0	0	0	0	147691	160554	156984	194957	181743	137474
A0A1S9DLP3	Uncharacterized protein	OAory_01057760	0	0	0	0	0	0	31295.3	18312.8	17192.8	8309.53	0	22547.8
A0A1S9DLP5	peptidyl_tRNA hydrolase OtherID_I8U289_gene_Ao3042_02621	OAory_01056720	0	0	0	0	0	0	53551.3	66716.7	76303.2	62898.8	115581	153239
A0A1S9DLP6	V_type proton ATPase subunit a OtherID_I8A7T3_gene_Ao3042_02689 OtherID_Q2UJS9_gene_AO090003001090	OAory_01057380	0	0	0	0	0	0	889031	1.15885e+06	1.11688e+06	985224	1.26085e+06	871296
A0A1S9DLQ1	alpha_L_rhamnosidase OtherID_I8A7X9_gene_Ao3042_02752 OtherID_Q2UJZ2_gene_AO090003001016	Aory04_000911000	0	0	0	0	0	0	19034.3	18225.2	23891.3	33510.6	176183	24901.1
A0A1S9DLQ2	FeS cluster insertion	Aory04_000149000	0	0	0	0	0	0	106202	106892	90857.9	57752.5	102720	104966
A0A1S9DLQ3	Transmembrane protein 69	OAory_01057580	0	0	0	0	0	0	1.14454e+06	1.09536e+06	1.43238e+06	1.26377e+06	1.25379e+06	1.29848e+06
A0A1S9DLQ4	RNA methylase OtherID_I8ITA7_gene_Ao3042_00161	OAory_01058130	0	0	0	0	0	0	32000.6	72532.1	74912.5	40659.7	130826	43364.9
A0A1S9DLQ5	Mitochondrial import inner membrane translocase subunit TIM54 OtherID_I8U264_gene_Ao3042_02744	OAory_01057890	0	0	0	0	0	0	206923	227519	256617	157795	305236	285319
A0A1S9DLQ6	Tetratricopeptide TPR_2 repeat_containing protein OtherID_I8U6X2_gene_Ao3042_00163	OAory_01058110	0	0	0	0	0	0	102903	113818	118380	102138	84963.7	146430
A0A1S9DLR0	BNR_Asp_box repeat domain protein OtherID_I8U205_gene_Ao3042_02751 OtherID_Q2UJZ1_gene_AO090003001017	OAory_01057960	0	0	0	0	0	0	548075	602662	731519	462824	959961	360561
A0A1S9DLR1	CDP_alcohol phosphatidyltransferase	OAory_01057990	0	0	0	0	0	0	0	165610	109717	109829	72485.8	227353
A0A1S9DLR2	Vacuolar protein sorting_associated protein 26 OtherID_Q2UK05_gene_AO090003001001 OtherID_I8U6Z1_gene_Ao3042_00167	OAory_01058060	0	0	0	0	286085	0	350673	480563	324483	360177	543196	413036
A0A1S9DLR5	Endosomal peripheral membrane protein	OAory_01058070	0	0	0	0	0	0	0	19162	17109.5	18700.1	20902	57578.6
A0A1S9DLR7	ribose_phosphate diphosphokinase OtherID_I8U280_gene_Ao3042_02651 OtherID_Q2UJP1_gene_AO090003001133	Aory04_000147700	0	0	0	90920.5	258239	0	494472	482273	538310	592226	512587	642462
A0A1S9DLR9	Globin_sensor domain_containing protein OtherID_I8U703_gene_Ao3042_00150	OAory_01058190	0	0	0	0	0	0	21083.7	0	13668.9	9384.36	37241.5	77881.6
A0A1S9DLS0	UPF0615 domain_containing protein OtherID_I8U7H6_gene_Ao3042_00145 OtherID_Q2UK27_gene_AO090003000978	OAory_01058250	0	0	0	0	0	0	405763	332952	331337	265844	0	320357
A0A1S9DLS1	Aldehyde Dehydrogenase OtherID_I8U6X7_gene_Ao3042_00149 OtherID_Q2UK23_gene_AO090003000983	OAory_01058200	0	0	0	0	0	0	476007	430489	417968	440211	236795	420139
A0A1S9DLS2	Cell wall beta_glucan synthesis OtherID_I8ITB9_gene_Ao3042_00148 OtherID_Q2UK24_gene_AO090003000982	Aory04_000805800	0	0	0	0	0	0	525005	413303	343459	331767	234665	461789
A0A1S9DLS3	Ribosomal Proteins L2, RNA binding domain	OAory_01058160	0	0	0	0	0	0	137501	148420	148890	182010	167112	145853
A0A1S9DLS4	Major facilitator superfamily MFS_1	OAory_01058310	0	0	0	0	0	0	1.45028e+06	1.42744e+06	1.7839e+06	1.66982e+06	3.71286e+06	1.17446e+06
A0A1S9DLS5	Glutathione transferase	OAory_01057780	893825	0	0	0	0	0	85520.6	73857.1	79838.8	97720.3	91843	49969.8
A0A1S9DLS6	acetyl_CoA C_acyltransferase OtherID_I8U219_gene_Ao3042_02662	OAory_01057120	0	0	0	0	0	0	785219	924658	1.15891e+06	1.14513e+06	552512	1.1718e+06
A0A1S9DLS7	Restriction of telomere capping protein 4	OAory_01058300	0	0	0	0	0	0	9517.72	14695.7	28844.8	32861	6868.62	28989.8
A0A1S9DLS9	Zn(2)_C6 fungal_type domain_containing protein	OAory_01058170	0	0	0	0	0	0	0	30834.4	27195.6	0	0	14832.9
A0A1S9DLT2	RNA helicase	OAory_01058350	0	0	0	0	0	0	22178.4	0	0	0	50982.7	0
A0A1S9DLT3	Carboxymuconolactone decarboxylase OtherID_I8ITD4_gene_Ao3042_00144	Aory04_000805300	0	0	0	0	0	0	846500	705527	707426	741875	477568	703965
A0A1S9DLT5	Acetyl_coenzyme A synthetase OtherID_I8INT3_gene_Ao3042_02671 OtherID_Q2UJR1_gene_AO090003001112	OAory_01057220	0	0	5.8143e+07	1.45677e+06	3.16607e+06	3.30626e+06	4.61078e+06	4.30619e+06	5.09462e+06	4.29154e+06	3.9617e+06	4.71132e+06
A0A1S9DLT7	AB hydrolase_1 domain_containing protein	OAory_01058390	0	0	0	0	0	0	51307.8	38621.5	51181.3	39207.2	15914.8	40237.6
A0A1S9DLT9	Eukaryotic translation initiation factor 5B OtherID_Q2UK48_gene_AO090003000953	OAory_01058450	0	0	0	0	0	1.90079e+06	492316	523405	544266	494983	554379	580529
A0A1S9DLU0	Signal recognition particle subunit SRP68 OtherID_I8AB81_gene_Ao3042_00126	OAory_01058430	0	0	0	0	461772	0	290672	327735	401491	382052	357137	412663
A0A1S9DLU1	DNA replication licensing factor MCM3	OAory_01058410	0	0	0	0	0	286082	183761	198616	247817	188509	276645	235961
A0A1S9DLU2	Uncharacterized protein OtherID_I8AC03_gene_Ao3042_00143 OtherID_Q2UK29_gene_AO090003000976	OAory_01058270	0	0	0	0	0	0	32847	23869.3	18788.8	31767.7	95845.1	8467.91
A0A1S9DLU3	Prefoldin beta_domain protein	OAory_01058360	0	0	0	0	0	0	681965	539988	589485	584316	550709	535963
A0A1S9DLU5	xanthine dehydrogenase	OAory_01057320	0	0	0	0	0	0	71885.7	32429.1	52677.1	101127	179048	79850.7
A0A1S9DLU7	Short_chain dehydrogenase_reductase SDR OtherID_Q2UK55_gene_AO090003000946	Aory04_000801700	0	0	0	0	0	0	301195	256876	136982	337229	93913.4	253955
A0A1S9DLU8	Alpha_aminoadipate reductase	OAory_01057340	0	0	0	448848	260146	0	370892	402149	458316	452925	482700	540741
A0A1S9DLV0	Ubiquitin_conjugating protein E2	OAory_01058080	0	0	0	549181	551256	575917	1.17468e+06	1.12073e+06	966056	1.13284e+06	935376	1.21899e+06
A0A1S9DLV1	Saccharopine dehydrogenase OtherID_I8A729_gene_Ao3042_02692 OtherID_Q2UJT2_gene_AO090003001086	OAory_01057420	0	0	0	0	1.50902e+06	1.13316e+06	1.67844e+06	1.68656e+06	1.84089e+06	1.83511e+06	1.72358e+06	2.04448e+06
A0A1S9DLV2	Ubiquitin	OAory_01058490	0	0	0	0	0	47967.6	874172	819718	934495	987111	1.74978e+06	999160
A0A1S9DLV4	Vps52_Sac2	OAory_01058550	0	0	0	0	0	0	42619.1	51846.9	34230	33782.8	29188.6	34298.2
A0A1S9DLV6	Amidohydrolase	Aory04_000268700	0	0	0	0	0	0	214915	187226	209419	165741	238737	157175
A0A1S9DLV9	Purine or other phosphorylase family 1	OAory_01058590	0	0	0	0	0	0	0	0	17865.3	0	0	0
A0A1S9DLW1	Rab_GAP TBC domain_containing protein OtherID_I8AC21_gene_Ao3042_00121 OtherID_Q2UK52_gene_AO090003000949	OAory_01058470	0	0	0	0	0	0	24683.9	16557.2	65789.2	24732.5	21319.7	34584.1
A0A1S9DLW7	glucan endo_1,3_beta_D_glucosidase	OAory_01058690	0	0	0	0	0	0	267380	335339	351117	264820	775710	188862
A0A1S9DLX6	SPX domain_containing protein	OAory_01058710	0	0	0	0	0	0	312791	354991	325785	412654	651959	417937
A0A1S9DLY1	Ornithine cyclodeaminase_mu_crystallin	Aory04_000266100	0	0	0	0	0	0	48354.1	56185.4	68966.8	52849.9	90303.3	59044.5
A0A1S9DLY2	Ribosomal protein L27_L41, mitochondrial OtherID_I8U4N7_gene_Ao3042_01666 OtherID_Q2UK74_gene_AO090003000925	OAory_01058670	0	0	0	0	0	0	136009	134577	167722	111977	213425	169614
A0A1S9DLY3	Unnamed protein product OtherID_I8INP7_gene_Ao3042_02717	Aory04_001133600	0	0	0	0	0	0	45149.4	19184.6	19062.2	24984.9	30454	37646.9
A0A1S9DLY8	GPN_loop GTPase OtherID_I8A7X5_gene_Ao3042_02735 OtherID_Q2UJX5_gene_AO090003001034	Aory04_000909100	0	0	0	0	0	0	290713	297831	377395	305108	293817	314350
A0A1S9DLZ2	HAD_superfamily hydrolase, subfamily IIA, CECR5 OtherID_I8U270_gene_Ao3042_02725 OtherID_Q2UJW5_gene_AO090003001046	Aory04_000908000	0	0	0	0	0	0	983376	1.11572e+06	826058	703000	669758	900248
A0A1S9DLZ5	Peptidase S28 OtherID_I8TSR9_gene_Ao3042_06734	OAory_01059100	0	0	0	0	0	0	228459	182707	124329	114276	252668	120367
A0A1S9DLZ6	Complex 1 LYR protein OtherID_I8A980_gene_Ao3042_01688 OtherID_Q2UK96_gene_AO090003000902	OAory_01058910	0	0	0	0	0	0	147949	133955	77738.4	95493.5	58546.9	129035
A0A1S9DM01	Histone acetyltransferases subunit 3 OtherID_Q2UKB0_gene_AO090003000885 OtherID_I8U4N2_gene_Ao3042_01701	OAory_01059030	0	0	0	0	0	0	56161	76894.5	78312.6	77370.7	93067.4	73417.4
A0A1S9DM02	Protein YIP OtherID_I8AC29_gene_Ao3042_00120 OtherID_Q2UK53_gene_AO090003000948	OAory_01058480	0	0	0	0	0	0	230393	182862	218092	195918	33082.6	193723
A0A1S9DM03	D_isomer specific 2_hydroxyacid dehydrogenase NAD_binding protein	OAory_01057840	0	0	0	670490	1.11754e+06	1.13291e+06	186126	196856	186142	213148	242195	248110
A0A1S9DM04	Alcohol dehydrogenase GroES domain protein OtherID_I8IQY2_gene_Ao3042_01698	OAory_01059010	0	0	0	0	0	0	1.62178e+07	1.54617e+07	1.83716e+07	1.72821e+07	1.96444e+07	1.55686e+07
A0A1S9DM07	Protein FYV10	OAory_01059150	0	0	0	0	0	0	56032.1	46416.8	75587	59569.3	85740.5	45424.2
A0A1S9DM08	Ribosomal protein L15 OtherID_I8IR08_gene_Ao3042_01694 OtherID_Q2UKA2_gene_AO090003000895	OAory_01058960	3.35319e+06	2890490	3.28424e+06	1.05965e+06	1.05249e+06	1.11891e+06	1.42436e+06	1.46913e+06	1.59921e+06	1.5585e+06	1.39177e+06	1.72678e+06
A0A1S9DM10	60S ribosomal protein L20 OtherID_Q2UKB9_gene_AO090003000872	OAory_01059130	0	0	0	1.53024e+06	521401	3.13872e+06	2.72361e+06	3.89745e+06	4.08661e+06	3.49419e+06	5.13056e+06	4.23503e+06
A0A1S9DM11	Phosphatidylinositol_specific phospholipase C X region	Aory04_000911500	0	0	0	0	0	0	282574	303662	343443	358267	298587	360599
A0A1S9DM14	Cytosolic Fe_S cluster assembly factor NAR1 OtherID_I8U1W0_gene_Ao3042_02748 OtherID_Q2UJY8_gene_nar1	Aory04_000910400	0	0	0	0	0	0	33936.4	47801.1	88123.9	19766.6	50712.7	37573.6
A0A1S9DM16	Clavaminate synthase_like protein	OAory_01059190	0	0	0	0	0	0	290243	284187	370270	376209	412334	286082
A0A1S9DM17	ABC transporter domain_containing protein	Aory04_000261900	0	0	0	0	0	0	77384.5	73578.3	110664	109042	129783	85576
A0A1S9DM18	Urease OtherID_I8U502_gene_Ao3042_01705 OtherID_Q2UKB4_gene_AO090003000879	OAory_01059070	0	0	0	0	0	0	251792	323083	405293	302678	359314	303847
A0A1S9DM21	Dullard phosphatase domain, eukaryotic OtherID_I8IFT4_gene_Ao3042_06746	OAory_01059230	0	0	0	0	0	0	305285	386414	362514	326949	401794	311991
A0A1S9DM23	Silent information regulator protein Sir2 OtherID_I8U7F8_gene_Ao3042_00162	OAory_01058120	0	0	0	0	0	0	48808.8	0	23909.4	10083.4	0	30919.7
A0A1S9DM25	Dynein light chain	OAory_01059290	0	0	0	0	0	0	541520	690550	823393	621840	1.05172e+06	954136
A0A1S9DM26	Uncharacterized protein OtherID_I7ZXT9_gene_Ao3042_06764 OtherID_Q2UKE5_gene_AO090003000840	OAory_01059400	0	0	0	0	0	0	138939	117960	154458	196681	260293	126088
A0A1S9DM27	Peptidase M24 OtherID_I8IFT8_gene_Ao3042_06757 OtherID_Q2UKD9_gene_AO090003000847	Aory04_000260500	0	0	0	0	0	0	356256	305594	394318	339867	367830	346211
A0A1S9DM30	Exocyst complex, component Exoc1 OtherID_I8IQZ1_gene_Ao3042_01677	OAory_01058780	0	0	0	0	0	0	121117	118190	99464.5	77391.6	136991	71417.8
A0A1S9DM33	Mitochondrial import inner membrane translocase subunit TIM10	OAory_01059170	0	0	0	405034	0	0	1.70708e+06	1.59837e+06	2.03308e+06	1.29101e+06	1.24268e+06	1.76479e+06
A0A1S9DM34	Serine_threonine_protein phosphatase	OAory_01059390	0	0	0	455348	513371	591077	472822	437516	551876	488885	841770	521255
A0A1S9DM35	Histidine triad (HIT) protein	OAory_01058140	0	0	0	0	0	0	23126.5	16810.6	0	27771.2	0	0
A0A1S9DM37	Glutathione S_transferase domain_containing protein	OAory_01059500	0	0	0	0	0	0	102773	65309.2	99606.7	76823.9	190162	98326.2
A0A1S9DM38	Tetratricopeptide repeat_containing protein	OAory_01059430	0	0	0	0	0	0	270951	322548	281161	226424	0	0
[truncated: 6,013 more rows]

## Sheet: Sheet2
Aor. vs. Sce
Protein	Description	Gene	Aor_1	Aor_2	Aor_3	Sce_1	Sce_2	Sce_3	C.vs.B FC	C.vs.B Pvalue	C.vs.B log2FC	C.vs.B Sig	C.vs.B UP.DOWN
A0A024BK76	feruloyl esterase	faeA	182716	332340	354702	0	0	0	+Inf	0	+Inf	Significant	up
A0A0D3RVH8	Translation elongation factor 1_alpha (Fragment)	tef_1_alpha	156655	76403.6	33761.1	0	0	0	+Inf	0	+Inf	Significant	up
A0A0F7R830	Hydrophobin	hypD	32859.7	21526	33710.5	0	0	0	+Inf	0	+Inf	Significant	up
A0A172PYW7	Superoxide dismutase [Cu_Zn] OtherID_Q877B5_gene_sodC	DSSE_S2	1.62444e+07	1.20237e+07	8.20737e+06	0	0	0	+Inf	0	+Inf	Significant	up
A0A1S9D3V2	AAA ATPase central domain protein OtherID_I8TUB8_gene_Ao3042_05990 OtherID_Q2PIZ0_gene_AO090206000004	OAory_01021840	122600	125255	171251	0	0	0	+Inf	0	+Inf	Significant	up
A0A1S9D3V4	Fatty acid hydroxylase	OAory_01021800	102640	126865	77748.2	0	0	0	+Inf	0	+Inf	Significant	up
A0A1S9D3Y6	protein_tyrosine_phosphatase	Aory04_000664700	47026.4	91138.4	13903	0	0	0	+Inf	0	+Inf	Significant	up
A0A1S9D3Z0	Phosphoribosyltransferase OtherID_Q2PIW4_gene_AO090206000037	OAory_01022080	182461	243187	101115	0	0	0	+Inf	0	+Inf	Significant	up
A0A1S9D3Z2	GTP_binding protein	OAory_01022060	56803	75008.4	53642.3	0	0	0	+Inf	0	+Inf	Significant	up
A0A1S9D3Z4	Ubiquitin_conjugating protein E2	OAory_01022020	35908.6	73988.5	32893.3	0	0	0	+Inf	0	+Inf	Significant	up
A0A1S9D3Z5	Holocytochrome c_type synthase OtherID_I8IH12_gene_Ao3042_06011 OtherID_Q2PIW9_gene_AO090206000030	OAory_01022030	100341	122318	119681	0	0	0	+Inf	0	+Inf	Significant	up
A0A1S9D3Z7	Ubiquitin fusion degradation protein UFD1 OtherID_I7ZZC8_gene_Ao3042_06006 OtherID_Q2PIX4_gene_AO090206000025	Aory04_000665500	35302.2	20718.8	52528.7	0	0	0	+Inf	0	+Inf	Significant	up
A0A1S9D3Z8	Nuclear control of ATP synthase 2 OtherID_I8TTN6_gene_Ao3042_05988	OAory_01021810	82381.7	70053.2	98633.1	0	0	0	+Inf	0	+Inf	Significant	up
A0A1S9D400	60S ribosomal protein L13 OtherID_I7ZZK8_gene_Ao3042_06025 OtherID_Q2PIV5_gene_AO090206000047	OAory_01022180	6.1408e+06	5.99307e+06	6.39412e+06	0	0	0	+Inf	0	+Inf	Significant	up
A0A1S9D401	Oxidoreductase_like protein	Aory04_000667200	198196	227028	111604	0	0	0	+Inf	0	+Inf	Significant	up
A0A1S9D407	Unnamed protein product OtherID_I7ZZS5_gene_Ao3042_06040 OtherID_Q2PIU0_gene_AO090206000065	Aory04_001179800	82368.1	84839.2	49706.1	0	0	0	+Inf	0	+Inf	Significant	up
A0A1S9D409	Nucleoporin interacting component Nup93_Nic96 OtherID_I8TTP7_gene_Ao3042_05997	OAory_01021910	299641	356964	411358	0	0	0	+Inf	0	+Inf	Significant	up
A0A1S9D410	Pre_mRNA_splicing factor OtherID_I8TUC8_gene_Ao3042_06035	OAory_01022280	113907	122222	143202	0	0	0	+Inf	0	+Inf	Significant	up
A0A1S9D417	Surface antigen (D15) OtherID_Q2PIX2_gene_AO090206000027	OAory_01022010	514382	558661	633371	0	0	0	+Inf	0	+Inf	Significant	up
A0A1S9D418	DUF1774_domain_containing protein	OAory_01022440	1.46085e+06	1.5879e+06	1.42999e+06	0	0	0	+Inf	0	+Inf	Significant	up
A0A1S9D421	Queuine tRNA_ribosyltransferase catalytic subunit 1 OtherID_Q2PIT8_gene_AO090206000067	OAory_01022360	154159	158670	135973	0	0	0	+Inf	0	+Inf	Significant	up
A0A1S9D423	THO complex, subunit THOC1	OAory_01022290	55529.9	56401.1	84582.3	0	0	0	+Inf	0	+Inf	Significant	up
A0A1S9D425	Pyridoxal phosphate homeostasis protein	Aory04_001180000	212492	202844	215451	0	0	0	+Inf	0	+Inf	Significant	up
A0A1S9D432	Inositol monophosphatase	Aory04_001305800	241449	199429	271102	0	0	0	+Inf	0	+Inf	Significant	up
A0A1S9D436	Unnamed protein product OtherID_I8TUC2_gene_Ao3042_06028 OtherID_Q2PIV2_gene_AO090206000050	Aory04_000667800	55143.8	40264.4	35059.3	0	0	0	+Inf	0	+Inf	Significant	up
A0A1S9D451	Holo_(Acyl_carrier_protein) synthase	OAory_01022600	4.48338e+06	5.09599e+06	1.84828e+06	0	0	0	+Inf	0	+Inf	Significant	up
A0A1S9D452	Endoribonuclease L_PSP OtherID_I8TTU2_gene_Ao3042_06072 OtherID_Q2PIQ5_gene_AO090206000110	OAory_01022630	443275	522472	754932	0	0	0	+Inf	0	+Inf	Significant	up
A0A1S9D453	histidinol_phosphatase	OAory_01022590	262667	253077	345695	0	0	0	+Inf	0	+Inf	Significant	up
A0A1S9D454	Unnamed protein product	Aory04_001109400	171578	208443	60936.7	0	0	0	+Inf	0	+Inf	Significant	up
A0A1S9D478	Mitochondrial fission process protein 1 OtherID_Q2PIQ7_gene_AO090206000108 OtherID_I8TUF4_gene_Ao3042_06070	Aory04_001109500	209903	239212	250678	0	0	0	+Inf	0	+Inf	Significant	up
A0A1S9D4A1	Actin cortical patch SUR7_pH_response regulator PalI	OAory_01095460	35572.1	68877.6	120154	0	0	0	+Inf	0	+Inf	Significant	up
A0A1S9D4A5	NADH_ubiquinone oxidoreductase 21 kDa subunit OtherID_Q2PIY6_gene_AO090206000010	OAory_01021870	1.14929e+06	1.39287e+06	1.21068e+06	0	0	0	+Inf	0	+Inf	Significant	up
A0A1S9D4C0	26S proteasome subunit P45 OtherID_I7ZZP2_gene_Ao3042_06004 OtherID_Q2PIX6_gene_AO090206000022	OAory_01021970	1.12675e+06	1.05323e+06	1.37996e+06	941049	1.0483e+06	982492	1.19789	0.131883	0.260496	Nonsignificant	None
A0A1S9D4C9	Dolichol_phosphate mannosyltransferase subunit 3	OAory_01022070	95684.5	66150.2	105111	0	0	0	+Inf	0	+Inf	Significant	up
A0A1S9D4D6	Mitochondrial import inner membrane translocase subunit	OAory_01048000	1.24455e+06	1.1487e+06	817753	0	0	0	+Inf	0	+Inf	Significant	up
A0A1S9D4D7	Seryl_tRNA synthetase	OAory_01047920	1.5132e+06	1.44844e+06	1.54163e+06	0	0	0	+Inf	0	+Inf	Significant	up
A0A1S9D4E1	Dynamin family protein	OAory_01095690	23852.2	8806.21	56766.4	0	0	0	+Inf	0	+Inf	Significant	up
A0A1S9D4E4	Peptide chain release factor eRF_aRF subunit 1	OAory_01048040	557271	565438	634548	589518	175797	323769	1.61352	0.145631	0.690211	Nonsignificant	None
A0A1S9D4E5	Nikkomycin biosynthesis protein SanR OtherID_I7ZKF7_gene_Ao3042_11575 OtherID_Q2UTI9_gene_AO090009000714	OAory_01047890	2.08794e+06	1.97183e+06	2.04367e+06	0	0	0	+Inf	0	+Inf	Significant	up
A0A1S9D4E6	Phenylacetic acid degradation_related protein	OAory_01022270	137657	134893	246892	0	0	0	+Inf	0	+Inf	Significant	up
A0A1S9D4F0	Unnamed protein product OtherID_I8I781_gene_Ao3042_01289 OtherID_Q2UTL2_gene_AO090009000687	Aory04_001203100	75805.5	23338.8	82899.5	0	0	0	+Inf	0	+Inf	Significant	up
A0A1S9D4F3	Inosine triphosphate pyrophosphatase	OAory_01047960	366439	440211	347283	0	0	0	+Inf	0	+Inf	Significant	up
A0A1S9D4F4	Myosin head motor domain_containing protein	OAory_01047950	3.19081e+06	3.2928e+06	3.68565e+06	0	0	0	+Inf	0	+Inf	Significant	up
A0A1S9D4F5	non_specific serine_threonine protein kinase	OAory_01048200	153892	149720	184266	0	0	0	+Inf	0	+Inf	Significant	up
A0A1S9D4F7	Homoserine kinase	OAory_01048140	267092	231326	258946	0	0	0	+Inf	0	+Inf	Significant	up
A0A1S9D4F8	Unnamed protein product OtherID_Q2UTL4_gene_AO090009000685	Aory04_001202900	66895.3	86915.4	77263.2	0	0	0	+Inf	0	+Inf	Significant	up
A0A1S9D4G3	Protein FYV10	OAory_01048080	43748.7	46393	43633.8	0	0	0	+Inf	0	+Inf	Significant	up
A0A1S9D4G4	Derlin	OAory_01048060	62159.7	41562.6	74433	0	0	0	+Inf	0	+Inf	Significant	up
A0A1S9D4G8	glycine__tRNA ligase	OAory_01048220	1.15397e+06	1.11533e+06	1.28862e+06	509642	722289	612595	1.92891	0.00211319	0.947787	Significant	up
A0A1S9D4H0	Adenylate kinase isoenzyme 6 homolog	OAory_01047970	90670.5	113073	87990.9	0	0	0	+Inf	0	+Inf	Significant	up
A0A1S9D4H4	Major facilitator superfamily MFS_1	OAory_01048400	86391.5	31291.5	193072	0	0	0	+Inf	0	+Inf	Significant	up
A0A1S9D4H7	H_ACA ribonucleoprotein complex subunit CBF5 OtherID_Q2UTK8_gene_AO090009000691	OAory_01048070	423021	538015	626542	345642	944416	686485	0.803209	0.51804	-0.316153	Nonsignificant	None
A0A1S9D4I2	Protein kinase	OAory_01048290	90408.5	61120.3	89834.6	0	0	0	+Inf	0	+Inf	Significant	up
A0A1S9D4I3	Chromatin_remodeling ATPase INO80 OtherID_I7ZLA7_gene_Ao3042_01243	OAory_01048500	114517	112834	111095	935528	996626	0	0.116777	0.0226456	-3.09818	Significant	down
A0A1S9D4I4	Trafficking protein particle complex subunit OtherID_I8I701_gene_Ao3042_01268	OAory_01048280	43914.5	76113	25941.6	0	0	0	+Inf	0	+Inf	Significant	up
A0A1S9D4I6	BAR domain_containing protein	OAory_01048250	488354	457654	430958	0	0	0	+Inf	0	+Inf	Significant	up
A0A1S9D4I7	Uncharacterized protein	OAory_01048440	20679.9	26298.5	24704.6	0	0	0	+Inf	0	+Inf	Significant	up
A0A1S9D4I8	Elongator complex protein 3 OtherID_Q2UTQ0_gene_AO090009000643	OAory_01048420	78778.1	78428.6	111157	0	61494.7	96505.4	1.13233	0.622998	0.1793	Nonsignificant	None
A0A1S9D4I9	non_specific serine_threonine protein kinase	Aory04_001260100	108638	156956	134241	0	0	0	+Inf	0	+Inf	Significant	up
A0A1S9D4J4	UBA_THIF_type NAD_FAD binding protein	OAory_01048380	124498	110742	91395.2	0	0	0	+Inf	0	+Inf	Significant	up
A0A1S9D4J5	Histone chaperone domain_containing protein OtherID_I8I7B6_gene_Ao3042_01269 OtherID_Q2UTN2_gene_AO090009000665	OAory_01048270	4.71263e+06	6.35209e+06	2.42031e+06	0	0	0	+Inf	0	+Inf	Significant	up
A0A1S9D4J9	RNA polymerase I associated factor, A49_like	OAory_01048520	65841.2	64257.3	59110.7	0	0	0	+Inf	0	+Inf	Significant	up
A0A1S9D4K7	Ribosomal protein L2, C_terminal	OAory_01048590	5.05824e+06	4.90059e+06	4.8193e+06	2.82804e+06	5.05383e+06	4.41238e+06	1.20204	0.336943	0.265482	Nonsignificant	None
A0A1S9D4K8	mitogen_activated protein kinase kinase kinase OtherID_I8TFQ7_gene_Ao3042_01227	OAory_01048640	38759.7	64164.9	38212	0	0	0	+Inf	0	+Inf	Significant	up
A0A1S9D4K9	Uncharacterized protein OtherID_I7ZZL8_gene_Ao3042_06001 OtherID_Q2PIX9_gene_AO090206000018	OAory_01021950	213033	249153	245992	0	0	0	+Inf	0	+Inf	Significant	up
A0A1S9D4L3	Sodium_hydrogen exchanger OtherID_I8TG18_gene_Ao3042_01247	OAory_01048470	4065.45	18816.1	5434.71	0	0	0	+Inf	0	+Inf	Significant	up
A0A1S9D4M3	BAR domain_containing protein	OAory_01048570	135412	126360	126048	0	0	0	+Inf	0	+Inf	Significant	up
A0A1S9D4M7	SNF2_related protein	OAory_01048560	3.68189e+06	3.98457e+06	4.51811e+06	0	0	0	+Inf	0	+Inf	Significant	up
A0A1S9D4N0	Acyl_CoA dehydrogenase domain_containing protein	OAory_01048750	3.59673e+06	3.28699e+06	3.92722e+06	0	0	0	+Inf	0	+Inf	Significant	up
A0A1S9D4N3	ubiquitinyl hydrolase 1	OAory_01048660	89017.9	107685	109217	0	0	0	+Inf	0	+Inf	Significant	up
A0A1S9D4N7	FAD_NAD(P)_binding domain_containing protein	OAory_01048890	47711.1	23052.4	40577.8	0	0	0	+Inf	0	+Inf	Significant	up
A0A1S9D4P0	FAD dependent oxidoreductase OtherID_Q2UTU6_gene_AO090009000588	OAory_01048850	169216	169547	156273	0	0	0	+Inf	0	+Inf	Significant	up
A0A1S9D4P6	thymidylate synthase OtherID_Q2PIT9_gene_AO090206000066	Aory04_001179700	137548	143878	131426	0	0	0	+Inf	0	+Inf	Significant	up
A0A1S9D4Q0	AMP_dependent synthetase and ligase OtherID_Q2UTU9_gene_AO090009000582	OAory_01048880	328328	376787	520705	0	0	0	+Inf	0	+Inf	Significant	up
A0A1S9D4R2	Carboxylic ester hydrolase	OAory_01049190	72138.1	69311.3	41377.4	0	0	0	+Inf	0	+Inf	Significant	up
A0A1S9D4R3	Oxidoreductase domain protein OtherID_Q2UTY9_gene_AO090009000535	Aory04_000607700	47354.1	16707.4	41850.1	0	0	0	+Inf	0	+Inf	Significant	up
A0A1S9D4R6	O_methyltransferase family 2	OAory_01049050	27063.4	31051.5	17110.5	0	0	0	+Inf	0	+Inf	Significant	up
A0A1S9D4S5	Malate synthase OtherID_I7ZKX0_gene_Ao3042_01181 OtherID_Q2UTX2_gene_AO090009000557	OAory_01049080	935212	967348	1.14916e+06	5.40285e+06	2.83549e+06	3.77161e+06	0.254099	0.0566405	-1.97654	Nonsignificant	None
A0A1S9D4S6	Protein kinase	OAory_01047930	14851	39823	26465.3	0	0	0	+Inf	0	+Inf	Significant	up
A0A1S9D4S8	Glutamine synthetase OtherID_Q2UTX1_gene_AO090009000558	OAory_01049070	83961.3	91834.8	121222	0	0	0	+Inf	0	+Inf	Significant	up
A0A1S9D4S9	Uncharacterized protein	OAory_01049150	116613	118110	60052.9	0	0	0	+Inf	0	+Inf	Significant	up
A0A1S9D4U0	Ribosomal protein L13 OtherID_I8TFP9_gene_Ao3042_01125 OtherID_Q2UU26_gene_AO090009000485	OAory_01049600	6.85346e+06	8.17813e+06	8.05925e+06	3.53254e+06	7.63623e+06	5.06712e+06	1.42221	0.146302	0.508135	Nonsignificant	None
A0A1S9D4U2	AP_1 complex subunit gamma OtherID_I8TEV4_gene_Ao3042_01121	OAory_01049640	373130	445265	426874	0	0	0	+Inf	0	+Inf	Significant	up
A0A1S9D4U3	AMP_dependent synthetase and ligase OtherID_I8I703_gene_Ao3042_01126 OtherID_Q2UU25_gene_AO090009000486	OAory_01049590	240594	257890	263277	0	0	0	+Inf	0	+Inf	Significant	up
A0A1S9D4U6	Unnamed protein product	Aory04_001078800	44728.3	30052.6	33721.8	0	0	0	+Inf	0	+Inf	Significant	up
A0A1S9D4U9	Short_chain dehydrogenase_reductase SDR OtherID_I8I791_gene_Ao3042_01183 OtherID_Q2UTX0_gene_AO090009000559	OAory_01049060	991770	1.00701e+06	910294	0	0	0	+Inf	0	+Inf	Significant	up
A0A1S9D4V4	Unnamed protein product	Aory04_001164200	231331	259601	298423	0	0	0	+Inf	0	+Inf	Significant	up
A0A1S9D4V6	Zinc finger, RING_H2_type OtherID_I8TFU2_gene_Ao3042_01286 OtherID_Q2UTL5_gene_AO090009000684	OAory_01048130	364750	334705	314366	0	0	0	+Inf	0	+Inf	Significant	up
A0A1S9D4X2	Uncharacterized protein	OAory_01050000	102574	72816.8	191315	0	0	0	+Inf	0	+Inf	Significant	up
A0A1S9D4Y3	WD_40 repeat_containing protein	OAory_01050140	66868.1	80924.7	75292.4	0	0	0	+Inf	0	+Inf	Significant	up
A0A1S9D4Y4	Nitrilase_cyanide hydratase and apolipoprotein N_acyltransferase	OAory_01050100	46573.8	29412.6	52180.9	0	0	0	+Inf	0	+Inf	Significant	up
A0A1S9D4Y9	Mediator complex, subunit Med15	OAory_01049670	21887.2	11344.3	20631.3	0	0	0	+Inf	0	+Inf	Significant	up
A0A1S9D4Z2	L_carnitine dehydratase_bile acid_inducible protein F	OAory_01050240	186690	164781	211952	0	0	0	+Inf	0	+Inf	Significant	up
A0A1S9D4Z3	dihydroxy_acid dehydratase OtherID_Q2UU88_gene_AO090009000414	OAory_01050200	1.40718e+06	1.25591e+06	1.32921e+06	0	0	0	+Inf	0	+Inf	Significant	up
A0A1S9D4Z7	Vacuolar sorting protein 9	OAory_01049850	187023	136476	143788	0	0	0	+Inf	0	+Inf	Significant	up
A0A1S9D504	Major facilitator superfamily MFS_1 OtherID_I7ZKR6_gene_Ao3042_01240	OAory_01048530	43263.8	80358	92800.5	0	0	0	+Inf	0	+Inf	Significant	up
A0A1S9D505	Pleckstrin domain protein OtherID_I8TFR3_gene_Ao3042_01054	OAory_01050290	72818.6	58760.4	73979.3	0	0	0	+Inf	0	+Inf	Significant	up
A0A1S9D506	Uncharacterized protein	OAory_01049950	32512.1	35268.2	36580.3	0	0	0	+Inf	0	+Inf	Significant	up
A0A1S9D513	Pleckstrin domain protein OtherID_Q2UU51_gene_AO090009000457	OAory_01049880	4.70459e+06	4.64668e+06	3.01803e+06	0	0	0	+Inf	0	+Inf	Significant	up
A0A1S9D514	ESCRT_II complex, vps25 subunit OtherID_I8TFR1_gene_Ao3042_01080 OtherID_Q2UU71_gene_AO090009000431	OAory_01050050	61560.7	57424.6	38211.9	0	0	0	+Inf	0	+Inf	Significant	up
A0A1S9D516	DNA_RNA_binding domain, Est1_type	OAory_01048630	35072.4	38944.9	18849.8	0	0	0	+Inf	0	+Inf	Significant	up
A0A1S9D522	Ribosomal protein S3	OAory_01050500	8.90905e+06	9.77246e+06	1.02306e+07	2.70614e+06	1.304e+06	3.54238e+06	3.82814	0.000720563	1.93664	Significant	up
A0A1S9D524	phenylalanine__tRNA ligase OtherID_I8TFZ6_gene_Ao3042_01034	OAory_01050490	1.08525e+06	1.13543e+06	1.31008e+06	0	0	0	+Inf	0	+Inf	Significant	up
A0A1S9D526	Peptidyl_prolyl cis_trans isomerase	OAory_01050320	365084	407035	248538	0	0	0	+Inf	0	+Inf	Significant	up
A0A1S9D529	Major facilitator superfamily MFS_1 OtherID_Q2UU75_gene_AO090009000427	OAory_01050080	40617.5	23496.2	14276.6	0	0	0	+Inf	0	+Inf	Significant	up
A0A1S9D530	Unnamed protein product OtherID_I8I6W4_gene_Ao3042_01022 OtherID_Q2UUC9_gene_AO090009000365	Aory04_001091100	38969.4	33248.6	58058.1	0	0	0	+Inf	0	+Inf	Significant	up
A0A1S9D533	Splicing factor subunit	OAory_01050600	89025.6	52681.4	70156.3	0	0	0	+Inf	0	+Inf	Significant	up
A0A1S9D534	Small GTP_binding protein domain_containing protein	OAory_01047910	180218	181254	237901	0	0	0	+Inf	0	+Inf	Significant	up
A0A1S9D537	aldehyde dehydrogenase (NAD(+)) OtherID_Q2UU85_gene_AO090009000417	OAory_01050170	213315	221246	258923	0	0	0	+Inf	0	+Inf	Significant	up
A0A1S9D538	Ankyrin repeat_containing domain_containing protein	OAory_01050350	65244.3	79310.5	54757.5	0	0	0	+Inf	0	+Inf	Significant	up
A0A1S9D539	Phosphoesterase OtherID_Q2UU86_gene_AO090009000416	OAory_01050180	571125	986728	1.51007e+06	0	0	0	+Inf	0	+Inf	Significant	up
A0A1S9D540	Acyl_coenzyme A diphosphatase SCS3	SCS3	103825	117035	121373	0	0	0	+Inf	0	+Inf	Significant	up
A0A1S9D541	Non_heme dioxygenase N_terminal domain	OAory_01049960	481431	414627	454880	0	0	0	+Inf	0	+Inf	Significant	up
A0A1S9D542	TBP associated factor OtherID_I8TES3_gene_Ao3042_01009	OAory_01050740	448519	472580	558715	0	0	0	+Inf	0	+Inf	Significant	up
A0A1S9D544	ADP_ATP translocase OtherID_I8I744_gene_Ao3042_01056 OtherID_Q2UU95_gene_AO090009000405	OAory_01050270	1.43325e+07	1.78799e+07	1.67196e+07	5.09064e+06	4.79582e+06	4.67211e+06	3.36104	0.00753974	1.74891	Significant	up
A0A1S9D547	AB hydrolase_1 domain_containing protein OtherID_I8TG51_gene_Ao3042_01038 OtherID_Q2UUB4_gene_AO090009000382	OAory_01050450	107062	113922	119924	0	0	0	+Inf	0	+Inf	Significant	up
A0A1S9D549	tRNA (guanine_N(7)_)_methyltransferase OtherID_I7ZL76_gene_TRM8 OtherID_Q2UU72_gene_trm8	TRM8	68081.7	108119	141531	0	0	0	+Inf	0	+Inf	Significant	up
A0A1S9D551	Delta(14)_sterol reductase OtherID_I8I6V3_gene_Ao3042_01020 OtherID_Q2UUD1_gene_AO090009000362	OAory_01050620	22785.3	49949.6	53455.5	0	0	0	+Inf	0	+Inf	Significant	up
A0A1S9D555	Tetratricopeptide TPR_2 repeat_containing protein OtherID_I7ZL50_gene_Ao3042_01005	OAory_01050800	220944	265801	263503	0	0	0	+Inf	0	+Inf	Significant	up
A0A1S9D556	D_xylulose reductase OtherID_Q2UTV5_gene_AO090009000575	OAory_01048930	436826	344981	437365	0	0	0	+Inf	0	+Inf	Significant	up
A0A1S9D562	Uncharacterized protein OtherID_I8TFY3_gene_Ao3042_01067	OAory_01050160	364652	558472	354557	0	0	0	+Inf	0	+Inf	Significant	up
A0A1S9D563	Mandelate racemase_muconate lactonizing protein	OAory_01050380	775344	732096	657899	0	0	0	+Inf	0	+Inf	Significant	up
A0A1S9D564	Copper ion_binding domain protein OtherID_Q2UUF9_gene_AO090009000330	Aory04_000026900	58684.5	32876.8	21133.5	0	0	0	+Inf	0	+Inf	Significant	up
A0A1S9D569	NADP_dependent oxidoreductase domain OtherID_I8I7A8_gene_Ao3042_01187 OtherID_Q2UTW6_gene_AO090009000563	OAory_01049030	177122	385147	296123	0	0	0	+Inf	0	+Inf	Significant	up
A0A1S9D571	methylmalonate_semialdehyde dehydrogenase (CoA acylating) OtherID_I8TFN2_gene_Ao3042_00978	OAory_01051040	2.61975e+06	2.50349e+06	3.08885e+06	0	0	0	+Inf	0	+Inf	Significant	up
A0A1S9D572	Phosphatase PP2A regulatory subunit A_Splicing factor 3B subunit 1_like HEAT repeat domain_containing protein OtherID_I8TF10_gene_Ao3042_01035	OAory_01050480	798298	836122	1.03976e+06	765692	724640	351822	1.45166	0.141133	0.537706	Nonsignificant	None
A0A1S9D573	Unnamed protein product	Aory04_000713000	67650.7	167919	78132.8	0	0	0	+Inf	0	+Inf	Significant	up
A0A1S9D574	Yos1_like	OAory_01051000	67542.4	117775	97662.5	0	0	0	+Inf	0	+Inf	Significant	up
A0A1S9D575	NADH dehydrogenase [ubiquinone] iron_sulfur protein 5	OAory_01050750	451459	455440	392605	0	0	0	+Inf	0	+Inf	Significant	up
A0A1S9D576	Eukaryotic translation initiation factor 6	TIF6	1.8819e+06	1.50154e+06	1.67068e+06	0	0	0	+Inf	0	+Inf	Significant	up
A0A1S9D581	Short_chain dehydrogenase_reductase SDR OtherID_I8TER0_gene_Ao3042_01016	OAory_01050670	151419	85518.7	118664	0	0	0	+Inf	0	+Inf	Significant	up
A0A1S9D585	Succinate__CoA ligase [ADP_forming] subunit alpha, mitochondrial OtherID_I8TEU9_gene_Ao3042_01253 OtherID_Q2UTP9_gene_AO090009000644	OAory_01048410	2.08029e+06	2.2671e+06	2.36215e+06	933463	863999	1.04398e+06	2.36131	0.000192628	1.23959	Significant	up
A0A1S9D589	Peptidase S8 and S53 subtilisin kexin sedolisin	OAory_01051240	359989	313476	411489	0	0	0	+Inf	0	+Inf	Significant	up
A0A1S9D590	Protein kinase OtherID_Q2UUE4_gene_AO090009000347 OtherID_I8TFK7_gene_Ao3042_01007	OAory_01050770	100022	85844	129199	0	0	0	+Inf	0	+Inf	Significant	up
A0A1S9D593	Major facilitator superfamily MFS_1 OtherID_Q2UTY8_gene_AO090009000536	OAory_01049230	14649.4	16548.7	61120.7	0	0	0	+Inf	0	+Inf	Significant	up
A0A1S9D598	HAD_superfamily hydrolase subfamily IA variant 2 OtherID_I8TY36_gene_Ao3042_04419 OtherID_Q2UUK6_gene_AO090009000279	Aory04_000022400	366209	403072	294049	0	0	0	+Inf	0	+Inf	Significant	up
A0A1S9D599	Smr protein_MutS2	OAory_01051290	88396.4	91634.9	89495.1	0	0	0	+Inf	0	+Inf	Significant	up
A0A1S9D5A0	Calreticulin_calnexin	OAory_01051050	439490	1.50234e+06	1.27552e+06	0	0	0	+Inf	0	+Inf	Significant	up
A0A1S9D5A4	Ubiquinone biosynthesis monooxygenase COQ6, mitochondrial OtherID_Q2UUJ2_gene_COQ6	COQ6	79577.8	119669	68824.8	0	0	0	+Inf	0	+Inf	Significant	up
A0A1S9D5A5	Uncharacterized protein OtherID_Q2UUC7_gene_AO090009000369	OAory_01050560	446754	670793	939314	0	0	0	+Inf	0	+Inf	Significant	up
A0A1S9D5A6	HpcH_HpaI aldolase OtherID_I8A442_gene_Ao3042_04424 OtherID_Q2UUK1_gene_AO090009000285	OAory_01051300	232129	389639	369596	0	0	0	+Inf	0	+Inf	Significant	up
A0A1S9D5A8	DUF1770_domain_containing protein OtherID_I8I7B9_gene_Ao3042_01232 OtherID_Q2UTS0_gene_AO090009000618	OAory_01048610	451923	371884	429837	0	0	0	+Inf	0	+Inf	Significant	up
A0A1S9D5A9	Glutamine synthetase OtherID_I8IJY8_gene_Ao3042_04411	OAory_01051390	1.39965e+06	1.86973e+06	1.60245e+06	0	0	0	+Inf	0	+Inf	Significant	up
A0A1S9D5B3	WD_40 repeat_containing protein OtherID_Q2UUL9_gene_AO090009000264 OtherID_I8TXT0_gene_Ao3042_04406	OAory_01051440	6.38227e+06	6.61925e+06	7.59724e+06	7.68698e+06	5.52065e+06	6.33923e+06	1.05381	0.657324	0.0756201	Nonsignificant	None
A0A1S9D5B5	Mediator of RNA polymerase II transcription subunit 1	Aory04_000021400	45944	70936	60892	0	0	0	+Inf	0	+Inf	Significant	up
A0A1S9D5C4	Dienelactone hydrolase OtherID_I7ZKU3_gene_Ao3042_01132 OtherID_Q2UU20_gene_AO090009000495	OAory_01049530	4.2931e+06	3.91002e+06	3.44849e+06	0	0	0	+Inf	0	+Inf	Significant	up
A0A1S9D5C5	Secretory pathway Sec39	OAory_01050760	104615	55453.1	87768.2	0	0	0	+Inf	0	+Inf	Significant	up
A0A1S9D5C9	Ribosomal protein bL31m N_terminal domain_containing protein	OAory_01051080	313552	293648	257855	0	0	0	+Inf	0	+Inf	Significant	up
A0A1S9D5D6	Succinate dehydrogenase assembly factor 2, mitochondrial	OAory_01051450	243526	282537	253060	0	0	0	+Inf	0	+Inf	Significant	up
A0A1S9D5D8	Transaldolase	OAory_01051620	145336	124798	129598	0	0	0	+Inf	0	+Inf	Significant	up
A0A1S9D5E1	UDP_N_acetylglucosamine transferase subunit ALG13 OtherID_I8A3W3_gene_ALG13	ALG13	49471.1	24080.8	47747.2	0	0	0	+Inf	0	+Inf	Significant	up
A0A1S9D5E4	Peptidase A1 pepsin OtherID_I8IK46_gene_Ao3042_04375	OAory_01051740	253033	254619	282320	0	0	0	+Inf	0	+Inf	Significant	up
A0A1S9D5E5	Ribosomal protein S24_S35, mitochondrial, conserved domain	OAory_01051700	358844	345762	373853	0	0	0	+Inf	0	+Inf	Significant	up
A0A1S9D5E9	Short_chain dehydrogenase_reductase SDR OtherID_I8TY82_gene_Ao3042_04368 OtherID_Q2UUQ7_gene_AO090009000217	OAory_01051800	618979	673112	625573	0	0	0	+Inf	0	+Inf	Significant	up
A0A1S9D5F0	CHAT domain OtherID_Q2UU46_gene_AO090009000464	Aory04_001164300	322361	344706	488334	0	0	0	+Inf	0	+Inf	Significant	up
A0A1S9D5F1	Methylthioribulose_1_phosphate dehydratase OtherID_I7ZLE3_gene_MDE1 OtherID_Q2UUH5_gene_mde1	MDE1	436120	388631	375670	0	0	0	+Inf	0	+Inf	Significant	up
A0A1S9D5F4	Putative cysteine protease (OTU family)_like protein	Aory04_000017000	56415.6	37436.3	50522.8	0	0	0	+Inf	0	+Inf	Significant	up
A0A1S9D5F7	Metal homeostatis protein bsd2 OtherID_I8A2P5_gene_Ao3042_04351 OtherID_Q2UUS4_gene_AO090009000197	Aory04_000014800	25310.8	29589.9	23416.4	0	0	0	+Inf	0	+Inf	Significant	up
A0A1S9D5G0	Zinc finger, PHD_finger	OAory_01049930	21077.9	15697.1	36635.9	0	0	0	+Inf	0	+Inf	Significant	up
A0A1S9D5G1	Trehalase OtherID_I8TYA2_gene_Ao3042_04366 OtherID_Q2UUQ9_gene_AO090009000215	OAory_01051820	266541	273935	303515	0	0	0	+Inf	0	+Inf	Significant	up
A0A1S9D5G2	HAD_superfamily hydrolase subfamily IB PSPase domain protein OtherID_I8IK23_gene_Ao3042_04440	OAory_01051160	444992	399860	452939	0	0	0	+Inf	0	+Inf	Significant	up
A0A1S9D5H0	AB hydrolase_1 domain_containing protein	OAory_01050030	162207	168016	176910	0	0	0	+Inf	0	+Inf	Significant	up
A0A1S9D5H2	Ubiquinone biosynthesis protein OtherID_I8TXK6_gene_Ao3042_04343 OtherID_Q2UUT2_gene_AO090009000188	Aory04_000013900	63152.7	80414.2	82777	0	0	0	+Inf	0	+Inf	Significant	up
A0A1S9D5H3	Thioredoxin reductase OtherID_I8TXX9_gene_Ao3042_04428 OtherID_Q2UUJ7_gene_AO090009000289	OAory_01051260	1.08766e+06	1.07499e+06	980340	0	0	0	+Inf	0	+Inf	Significant	up
A0A1S9D5H8	DUF1993 domain_containing protein OtherID_I8TXI9_gene_Ao3042_04395 OtherID_Q2UUN0_gene_AO090009000250	OAory_01051580	121502	144333	111224	0	0	0	+Inf	0	+Inf	Significant	up
A0A1S9D5H9	alpha_1,2_Mannosidase	OAory_01052090	126020	103303	117168	0	0	0	+Inf	0	+Inf	Significant	up
A0A1S9D5I3	Sugar transporter	OAory_01051360	92114.2	88160.6	87136.8	0	0	0	+Inf	0	+Inf	Significant	up
A0A1S9D5I6	Uncharacterized protein OtherID_I8A2T9_gene_Ao3042_04350	OAory_01051950	50453.9	97263.9	46239.8	0	0	0	+Inf	0	+Inf	Significant	up
A0A1S9D5I7	NmrA family protein OtherID_I8IJX9_gene_Ao3042_04314	Aory04_000010800	55403.8	35554.1	52550.8	0	0	0	+Inf	0	+Inf	Significant	up
A0A1S9D5I9	Aldehyde dehydrogenase	OAory_01051770	465962	437223	563384	0	0	0	+Inf	0	+Inf	Significant	up
A0A1S9D5J1	SnoaL_like domain_containing protein	OAory_01050230	156462	80676.3	107634	0	0	0	+Inf	0	+Inf	Significant	up
A0A1S9D5J2	Fumarate reductase_succinate dehydrogenase flavoprotein domain protein	OAory_01052200	249233	250564	217536	0	0	0	+Inf	0	+Inf	Significant	up
A0A1S9D5J8	Isocitrate lyase OtherID_Q2UUQ5_gene_AO090009000219 OtherID_I8TXM6_gene_Ao3042_04370	OAory_01051780	897416	797230	1.02359e+06	4.26972e+06	0	2.25674e+06	0.277663	0.255721	-1.84859	Nonsignificant	None
A0A1S9D5K4	Peptidase A1 pepsin OtherID_Q2UUW3_gene_AO090009000148	OAory_01052300	362179	469285	462307	0	0	0	+Inf	0	+Inf	Significant	up
A0A1S9D5L0	Mitochondrial inner membrane translocase subunit Tim17_Tim22_Tim23_peroxisomal protein PMP24	OAory_01051970	839414	894942	860263	0	0	0	+Inf	0	+Inf	Significant	up
A0A1S9D5L3	U1 small nuclear ribonucleoprotein C	OAory_01051660	104386	98040.8	93533.9	0	0	0	+Inf	0	+Inf	Significant	up
A0A1S9D5L6	Probable glucan endo_1,3_beta_glucosidase eglC OtherID_I8TXP1_gene_Ao3042_04282	OAory_01052540	1.67459e+06	1.87774e+06	1.60015e+06	0	0	0	+Inf	0	+Inf	Significant	up
A0A1S9D5L8	Pleckstrin domain protein OtherID_I8TXY4_gene_Ao3042_04346	OAory_01051980	38600.6	65551.2	70174.6	0	0	0	+Inf	0	+Inf	Significant	up
A0A1S9D5M1	Unnamed protein product	Aory04_000010000	389003	439070	519917	0	0	0	+Inf	0	+Inf	Significant	up
A0A1S9D5M5	GCN5_related N_acetyltransferase	OAory_01052500	20032.7	69454.1	27490.9	0	0	0	+Inf	0	+Inf	Significant	up
A0A1S9D5M8	N_acetylglucosaminylphosphatidylinositol deacetylase OtherID_I8TY58_gene_Ao3042_04277	Aory04_000006600	82350.4	87359.4	45295.2	0	0	0	+Inf	0	+Inf	Significant	up
A0A1S9D5M9	MRH domain_containing protein	OAory_01050630	94366.3	125512	107905	0	0	0	+Inf	0	+Inf	Significant	up
A0A1S9D5N0	Uncharacterized protein OtherID_I8IK20_gene_Ao3042_04295	OAory_01052450	476316	448904	288518	0	0	0	+Inf	0	+Inf	Significant	up
A0A1S9D5N2	Gamma_glutamyltranspeptidase	OAory_01051860	1.72753e+06	1.67151e+06	1.58558e+06	0	0	0	+Inf	0	+Inf	Significant	up
A0A1S9D5P8	BolA family protein	OAory_01052280	79516.7	75768.2	64495.9	0	0	0	+Inf	0	+Inf	Significant	up
A0A1S9D5P9	O_methyltransferase family 2 OtherID_I8ITS0_gene_Ao3042_11991	OAory_01052650	226850	207177	293718	0	0	0	+Inf	0	+Inf	Significant	up
A0A1S9D5Q7	Histone acetyltransferase GCN5	OAory_01050930	43668.7	40842.4	45819.3	0	0	0	+Inf	0	+Inf	Significant	up
A0A1S9D5R0	RNA_directed DNA polymerase (Reverse transcriptase) OtherID_Q2UV27_gene_AO090009000073	Aory04_000003000	45231.1	53792.6	59768.1	0	0	0	+Inf	0	+Inf	Significant	up
A0A1S9D5R4	Heat shock protein 9_12	OAory_01052160	1.23347e+07	1.48724e+07	9.87987e+06	0	0	0	+Inf	0	+Inf	Significant	up
A0A1S9D5R7	NADH dehydrogenase [ubiquinone] 1 beta subcomplex subunit 11, mitochondrial OtherID_I8I727_gene_Ao3042_01073 OtherID_Q2UU78_gene_AO090009000424	OAory_01050110	472033	449640	569907	0	0	0	+Inf	0	+Inf	Significant	up
A0A1S9D5S1	Uncharacterized protein OtherID_I7ZL55_gene_Ao3042_00979	OAory_01051030	1.3887e+06	1.45265e+06	1.26033e+06	0	0	0	+Inf	0	+Inf	Significant	up
A0A1S9D5T3	BZIP domain_containing protein OtherID_I8U812_gene_Ao3042_11988	OAory_01052680	16309.4	23087.1	45239.6	0	0	0	+Inf	0	+Inf	Significant	up
A0A1S9D5U0	Short_chain dehydrogenase_reductase SDR OtherID_I8U7V8_gene_Ao3042_11979	OAory_01052770	388220	330901	383351	0	0	0	+Inf	0	+Inf	Significant	up
A0A1S9D5U6	Uncharacterized protein	OAory_01053190	148027	200129	164761	0	0	0	+Inf	0	+Inf	Significant	up
A0A1S9D5V0	Tubulin beta chain OtherID_I8TXP6_gene_Ao3042_04421 OtherID_Q2UUK4_gene_AO090009000281	OAory_01051330	7.26309e+06	6.47962e+06	7.2699e+06	1.54178e+06	1.30723e+06	1.5923e+06	4.73118	3.71081e-05	2.2422	Significant	up
A0A1S9D5W2	Class II aldolase_adducin family protein	OAory_01052980	1.13983e+06	864052	1.2185e+06	0	0	0	+Inf	0	+Inf	Significant	up
A0A1S9D5W6	Ubiquitin carboxyl_terminal hydrolase	OAory_01108400	682582	668729	819009	0	0	0	+Inf	0	+Inf	Significant	up
A0A1S9D5W8	Putative Unfolded protein response Orm1 OtherID_I8TXK0_gene_Ao3042_04400	OAory_01051530	40774.7	41118.9	41853.8	0	0	0	+Inf	0	+Inf	Significant	up
A0A1S9D5X5	Oligosaccharyltransferase complex_magnesium transporter OtherID_Q2UMI0_gene_AO090001000747	OAory_01108440	286711	358054	436445	0	0	0	+Inf	0	+Inf	Significant	up
A0A1S9D5X9	Ankyrin repeat_containing domain_containing protein	OAory_01053180	93904.8	109768	122318	0	0	0	+Inf	0	+Inf	Significant	up
A0A1S9D5Y4	Uncharacterized protein	OAory_01108450	25483.8	13141	35462.5	0	0	0	+Inf	0	+Inf	Significant	up
A0A1S9D5Y6	Protein disulfide_isomerase OtherID_I7ZML7_gene_Ao3042_10823	OAory_01108540	5.02648e+06	5.07796e+06	5.82396e+06	0	0	0	+Inf	0	+Inf	Significant	up
A0A1S9D5Y9	rRNA methyltransferase 1, mitochondrial	OAory_01051730	40223.8	32801.6	48938.1	0	0	0	+Inf	0	+Inf	Significant	up
A0A1S9D5Z1	Imidazole glycerol phosphate synthase hisHF OtherID_I8TH29_gene_Ao3042_10816 OtherID_Q2UMI6_gene_AO090001000740	OAory_01108490	351742	339729	429281	0	342338	304075	1.15587	0.286312	0.208976	Nonsignificant	None
A0A1S9D5Z4	Uracil_DNA glycosylase	UNG1	52055.2	19317	32491.8	0	0	0	+Inf	0	+Inf	Significant	up
A0A1S9D5Z9	ATP phosphoribosyltransferase OtherID_I8TY44_gene_Ao3042_04365 OtherID_Q2UUR0_gene_AO090009000214	OAory_01051830	888106	832376	921584	0	0	0	+Inf	0	+Inf	Significant	up
A0A1S9D602	Proteasome component region PCI OtherID_I8TFL2_gene_Ao3042_00991 OtherID_Q2UUG0_gene_AO090009000329	Aory04_000026800	65481.3	73460.8	56682.4	0	0	0	+Inf	0	+Inf	Significant	up
A0A1S9D603	Quinone oxidoreductase putative PIG3 OtherID_I8TH45_gene_Ao3042_10807 OtherID_Q2UMH7_gene_AO090001000750	OAory_01108420	472478	457921	524012	0	0	0	+Inf	0	+Inf	Significant	up
A0A1S9D610	Uncharacterized protein OtherID_I8A428_gene_Ao3042_04352 OtherID_Q2UUS3_gene_AO090009000198	OAory_01051930	30541.2	20171.7	11267	0	0	0	+Inf	0	+Inf	Significant	up
A0A1S9D613	Mediator of RNA polymerase II transcription subunit 14	OAory_01108520	38441.6	41182.4	42618.1	0	0	0	+Inf	0	+Inf	Significant	up
A0A1S9D614	Uncharacterized protein	OAory_01108480	112588	96967.4	137702	0	0	0	+Inf	0	+Inf	Significant	up
A0A1S9D618	D_xylose reductase [NAD(P)H]	Aory04_001193900	142336	102000	68840.2	0	0	0	+Inf	0	+Inf	Significant	up
A0A1S9D619	NAD_dependent protein deacetylase OtherID_I7ZM42_gene_Ao3042_10846 OtherID_Q2UML6_gene_AO090001000709	OAory_01108750	73535.2	96320.8	106432	0	0	0	+Inf	0	+Inf	Significant	up
A0A1S9D620	Transcription factor domain_containing protein	OAory_01108900	126029	158232	159910	0	0	0	+Inf	0	+Inf	Significant	up
A0A1S9D621	Ubiquitin_like modifier_activating enzyme ATG7 OtherID_I7ZMK8_gene_Ao3042_10813	OAory_01108470	286464	322448	420356	0	0	0	+Inf	0	+Inf	Significant	up
A0A1S9D623	PRP1 splicing factor, N_terminal	Aory04_001195300	119673	101553	105064	0	0	0	+Inf	0	+Inf	Significant	up
A0A1S9D625	Uncharacterized protein OtherID_I8TH62_gene_Ao3042_10869 OtherID_Q2UMN9_gene_AO090001000684	OAory_01108940	41052.9	47526.9	33222.1	0	0	0	+Inf	0	+Inf	Significant	up
A0A1S9D630	mRNA_capping enzyme subunit alpha OtherID_I7ZM13_gene_Ao3042_10858 OtherID_Q2UMM8_gene_AO090001000697	Aory04_001238200	283708	223676	254459	0	0	0	+Inf	0	+Inf	Significant	up
A0A1S9D631	Actin_actin family protein OtherID_I7ZM46_gene_Ao3042_10827 OtherID_Q2UMJ7_gene_AO090001000728	OAory_01108570	503402	562118	575389	0	0	0	+Inf	0	+Inf	Significant	up
A0A1S9D633	histidine__tRNA ligase	OAory_01051210	495959	469935	535956	722516	731604	726396	0.688759	0.00633866	-0.537929	Significant	down
A0A1S9D634	Ubiquitin carboxyl_terminal hydrolase	OAory_01109040	910779	798317	818947	0	0	0	+Inf	0	+Inf	Significant	up
A0A1S9D636	Uncharacterized protein	OAory_01108990	168252	330763	290173	0	0	0	+Inf	0	+Inf	Significant	up
A0A1S9D640	NAD_specific glutamate dehydrogenase	OAory_01108670	1.617e+06	1.72916e+06	2.1935e+06	0	0	0	+Inf	0	+Inf	Significant	up
A0A1S9D643	Golgi apparatus membrane protein TVP23 OtherID_I8TY90_gene_Ao3042_04423 OtherID_Q2UUK2_gene_tvp23	OAory_01051310	60063.5	41674.1	71466	0	0	0	+Inf	0	+Inf	Significant	up
A0A1S9D644	Pre_mRNA_splicing factor cef1 OtherID_Q2UMQ4_gene_AO090001000665 OtherID_I7ZMQ7_gene_Ao3042_10884	OAory_01109090	223090	209417	200485	239815	0	237246	0.884572	0.0484305	-0.176949	Nonsignificant	None
A0A1S9D646	Deoxyhypusine hydroxylase OtherID_Q2UMQ8_gene_lia1	LIA1	116295	165537	159886	0	0	0	+Inf	0	+Inf	Significant	up
A0A1S9D650	Unnamed protein product OtherID_I8TH69_gene_Ao3042_10897 OtherID_Q2UMR7_gene_AO090001000651	Aory04_000683500	28360.8	26775.6	33001.8	0	0	0	+Inf	0	+Inf	Significant	up
A0A1S9D651	Uncharacterized protein OtherID_I8A414_gene_Ao3042_04409 OtherID_Q2UUL6_gene_AO090009000267	OAory_01051410	126089	112941	43623.9	0	0	0	+Inf	0	+Inf	Significant	up
A0A1S9D654	Pre_rRNA_processing protein ESF1	OAory_01109190	37207.1	63940.3	62914.1	0	0	0	+Inf	0	+Inf	Significant	up
A0A1S9D660	Arginase_agmatinase_formiminoglutamase OtherID_I7ZMM5_gene_Ao3042_10861	OAory_01108870	232246	193411	162585	0	0	0	+Inf	0	+Inf	Significant	up
A0A1S9D661	1,3_beta_glucanosyltransferase OtherID_I8TGI4_gene_Ao3042_10909	OAory_01109300	1.25115e+06	1.09794e+06	1.001e+06	0	0	0	+Inf	0	+Inf	Significant	up
A0A1S9D663	Sister chromatid cohesion protein	OAory_01109150	124488	64630.2	53508.3	0	0	0	+Inf	0	+Inf	Significant	up
A0A1S9D668	asparagine__tRNA ligase OtherID_I7ZM57_gene_Ao3042_10872 OtherID_Q2UMP2_gene_AO090001000680	OAory_01108970	847884	857015	943475	0	0	0	+Inf	0	+Inf	Significant	up
A0A1S9D672	Uncharacterized protein	OAory_01109120	1.9143e+06	1.6141e+06	1.68797e+06	0	0	0	+Inf	0	+Inf	Significant	up
A0A1S9D680	Protein BFR2	OAory_01109500	31109.7	43971	27687.2	0	0	0	+Inf	0	+Inf	Significant	up
A0A1S9D684	Conserved oligomeric Golgi complex subunit 4 OtherID_I8TG71_gene_Ao3042_10847 OtherID_Q2UML7_gene_AO090001000708	OAory_01108760	69040.3	46648.1	61795.5	0	0	0	+Inf	0	+Inf	Significant	up
A0A1S9D685	Uridine kinase OtherID_I7ZMW6_gene_Ao3042_10893	OAory_01109180	49930	24494.9	55504.7	0	0	0	+Inf	0	+Inf	Significant	up
A0A1S9D688	beta_ketoacyl_[acyl_carrier_protein] synthase I	OAory_01108860	28343.1	21011.1	36825.4	0	0	0	+Inf	0	+Inf	Significant	up
A0A1S9D689	Protein FYV10	OAory_01109170	1.4832e+06	1.60019e+06	1.60784e+06	0	0	0	+Inf	0	+Inf	Significant	up
A0A1S9D692	Xaa_Pro aminopeptidase	OAory_01109640	153850	161079	181572	0	0	0	+Inf	0	+Inf	Significant	up
A0A1S9D693	Protein kinase	OAory_01109600	64825.9	84306.7	64785.1	0	0	0	+Inf	0	+Inf	Significant	up
A0A1S9D6A0	Uncharacterized protein	OAory_01052830	126413	65228.7	113553	0	0	0	+Inf	0	+Inf	Significant	up
A0A1S9D6A2	Ragulator complex protein LAMTOR1	Aory04_000475900	140601	159643	176983	0	0	0	+Inf	0	+Inf	Significant	up
A0A1S9D6A3	RNP_1 like RNA_binding protein OtherID_I7ZM20_gene_Ao3042_10871	Aory04_001356100	124318	120058	177420	0	0	0	+Inf	0	+Inf	Significant	up
A0A1S9D6A4	Major facilitator superfamily MFS_1	OAory_01109740	104766	170860	246553	0	0	0	+Inf	0	+Inf	Significant	up
A0A1S9D6A5	Short_chain dehydrogenase_reductase SDR	OAory_01109700	1.38269e+06	1.42066e+06	1.22182e+06	0	0	0	+Inf	0	+Inf	Significant	up
A0A1S9D6A7	FAD linked oxidase domain_containing protein OtherID_I7ZN89_gene_Ao3042_10926	Aory04_000687300	195496	306140	250747	0	0	0	+Inf	0	+Inf	Significant	up
A0A1S9D6A9	Uncharacterized protein	OAory_01109800	236734	320526	213423	0	0	0	+Inf	0	+Inf	Significant	up
A0A1S9D6B5	Uncharacterized protein OtherID_I7ZN07_gene_Ao3042_10956	OAory_01109790	260742	224547	187840	0	0	0	+Inf	0	+Inf	Significant	up
A0A1S9D6B7	Unnamed protein product	Aory04_000477500	18439.7	12395.3	24777.6	0	0	0	+Inf	0	+Inf	Significant	up
A0A1S9D6B8	NAD_dependent deacetylase OtherID_I8TGL8_gene_Ao3042_10940 OtherID_Q2UMW0_gene_AO090001000599	OAory_01109620	133439	112596	132787	0	0	0	+Inf	0	+Inf	Significant	up
A0A1S9D6B9	Putative NADH_ubiquinone oxidoreductase subunit	OAory_01109160	433463	428231	522381	1.5368e+06	1.73295e+06	1.80375e+06	0.272804	0.000135688	-1.87406	Significant	down
A0A1S9D6C0	Putative tRNA (cytidine(32)_guanosine(34)_2_O)_methyltransferase OtherID_I8TGV2_gene_Ao3042_10965 OtherID_Q2UMY6_gene_AO090001000570	Aory04_000478100	29558.6	59967.5	50593.5	0	0	0	+Inf	0	+Inf	Significant	up
A0A1S9D6C3	Alcohol dehydrogenase zinc_binding domain protein OtherID_I8TGC1_gene_Ao3042_10970 OtherID_Q2UMZ0_gene_AO090001000566	Aory04_000478600	37217.9	33312.2	61764.9	0	0	0	+Inf	0	+Inf	Significant	up
A0A1S9D6C5	Ubiquitin_conjugating protein E2	OAory_01109680	320221	328510	419384	0	0	0	+Inf	0	+Inf	Significant	up
A0A1S9D6C6	3(2),5_bisphosphate nucleotidase OtherID_I7ZN02_gene_Ao3042_10953 OtherID_Q2UMX4_gene_AO090001000584	Aory04_000476600	979940	844302	791184	0	0	0	+Inf	0	+Inf	Significant	up
A0A1S9D6C7	ABC_2 type transporter	OAory_01053030	37485.5	19645.9	34707	0	0	0	+Inf	0	+Inf	Significant	up
A0A1S9D6D1	2_methoxy_6_polyprenyl_1,4_benzoquinol methylase, mitochondrial	COQ5	197408	228756	193307	0	0	0	+Inf	0	+Inf	Significant	up
A0A1S9D6D3	RNP_1 like RNA_binding protein	OAory_01110040	302223	285167	258536	0	0	0	+Inf	0	+Inf	Significant	up
A0A1S9D6D7	Glycosyl transferase family 8	OAory_01052210	63726.4	117422	130934	0	0	0	+Inf	0	+Inf	Significant	up
A0A1S9D6D9	Multifunctional fusion protein	OAory_01110100	1.85671e+06	1.97843e+06	2.53322e+06	1.54273e+06	1.99737e+06	1.78234e+06	1.19651	0.229611	0.258835	Nonsignificant	None
A0A1S9D6E1	LUC7_related	OAory_01109820	33628.9	28148.3	33589.8	0	0	0	+Inf	0	+Inf	Significant	up
A0A1S9D6E3	Proline dehydrogenase OtherID_I7ZMA6_gene_Ao3042_10986 OtherID_Q2UN06_gene_AO090001000550	OAory_01110090	41340.4	61168.2	70073.4	0	0	0	+Inf	0	+Inf	Significant	up
A0A1S9D6E4	Ubiquitin_like protein ATG12 OtherID_I8I8A3_gene_Ao3042_10945 OtherID_Q2UMW6_gene_atg12	OAory_01109670	76524.2	57210.9	58365.3	0	0	0	+Inf	0	+Inf	Significant	up
A0A1S9D6E5	beta_glucosidase	OAory_01110140	320024	346784	472663	0	0	0	+Inf	0	+Inf	Significant	up
A0A1S9D6E7	Uncharacterized protein	OAory_01052310	87833	82893.5	68516.6	0	0	0	+Inf	0	+Inf	Significant	up
A0A1S9D6E8	Glucose_methanol_choline oxidoreductase	Aory04_000687100	250352	222227	331598	0	0	0	+Inf	0	+Inf	Significant	up
A0A1S9D6F2	HECT_type E3 ubiquitin transferase	OAory_01109980	78139.7	91552.9	124200	0	0	0	+Inf	0	+Inf	Significant	up
A0A1S9D6F5	NAD(P)H_quinone oxidoreductase subunit J OtherID_I8I830_gene_Ao3042_10983 OtherID_Q2UN03_gene_AO090001000553	OAory_01110050	2.43045e+06	2.14618e+06	2.53879e+06	0	0	0	+Inf	0	+Inf	Significant	up
A0A1S9D6G0	Beta_mannosidase A	OAory_01110020	1.0306e+06	1.04095e+06	1.22547e+06	0	0	0	+Inf	0	+Inf	Significant	up
A0A1S9D6G1	Ribosomal protein L6, alpha_beta domain_containing protein OtherID_I7ZMJ8_gene_Ao3042_10954	OAory_01109760	324374	313422	277625	0	0	0	+Inf	0	+Inf	Significant	up
A0A1S9D6G2	Ornithine cyclodeaminase_mu_crystallin	Aory04_000480200	616383	501565	591323	0	0	0	+Inf	0	+Inf	Significant	up
A0A1S9D6G6	Proteasome subunit alpha type OtherID_I8TH74_gene_Ao3042_10961	OAory_01109860	1.60795e+06	1.59444e+06	1.53256e+06	2.63811e+06	2.47858e+06	2.32614e+06	0.636174	0.000631049	-0.652506	Significant	down
A0A1S9D6H2	Flavin_binding monooxygenase_like protein OtherID_I7ZMZ7_gene_Ao3042_10972 OtherID_Q2UMZ2_gene_AO090001000564	OAory_01109960	187364	162629	176918	0	0	0	+Inf	0	+Inf	Significant	up
A0A1S9D6H7	Transcription initiation factor TFIID subunit 1 histone acetyltransferase domain_containing protein OtherID_I8TGT3_gene_Ao3042_11015	OAory_01110350	43529.9	45307.5	60653.3	0	0	0	+Inf	0	+Inf	Significant	up
A0A1S9D6H8	Unnamed protein product	Aory04_000477800	471546	361466	331208	0	0	0	+Inf	0	+Inf	Significant	up
A0A1S9D6H9	GTP1_OBG protein	OAory_01110490	49187.8	33515.8	158702	0	0	0	+Inf	0	+Inf	Significant	up
A0A1S9D6I4	Glycosidase	OAory_01110440	75018.8	55183.7	36191	0	0	0	+Inf	0	+Inf	Significant	up
A0A1S9D6I6	MICOS complex subunit OtherID_Q2UN32_gene_AO090001000524	OAory_01110320	398235	302534	475728	0	0	0	+Inf	0	+Inf	Significant	up
A0A1S9D6J7	GDP_Man:Man(3)GlcNAc(2)_PP_Dol alpha_1,2_mannosyltransferase OtherID_Q2UN63_gene_AO090001000490	OAory_01110640	88565.6	78983.7	126182	0	0	0	+Inf	0	+Inf	Significant	up
A0A1S9D6K0	Guanylate_binding protein, N_terminal OtherID_I8THP1_gene_Ao3042_11025 OtherID_Q2UN47_gene_AO090001000508	OAory_01110480	169249	174851	365844	0	0	0	+Inf	0	+Inf	Significant	up
A0A1S9D6K1	Unnamed protein product OtherID_I7ZMP5_gene_Ao3042_11034 OtherID_Q2UN59_gene_AO090001000495	Aory04_000272500	549208	598465	390698	0	0	0	+Inf	0	+Inf	Significant	up
A0A1S9D6K2	Protoporphyrinogen oxidase	OAory_01110550	128007	146335	145804	0	0	0	+Inf	0	+Inf	Significant	up
A0A1S9D6K4	Large ribosomal subunit protein P1 OtherID_I7ZN43_gene_Ao3042_11043 OtherID_Q2UN68_gene_AO090001000485	OAory_01110690	1.23567e+07	6.98608e+06	2.89997e+06	0	0	0	+Inf	0	+Inf	Significant	up
A0A1S9D6K8	Aconitate hydratase	OAory_01110700	333915	375821	501437	1.78199e+06	2.06909e+06	0	0.209668	0.00119812	-2.25382	Significant	down
A0A1S9D6L2	40S ribosomal protein S26	OAory_01110740	6.41958e+06	6.4125e+06	6.1725e+06	0	0	0	+Inf	0	+Inf	Significant	up
A0A1S9D6L4	Protein SDS23 OtherID_I8I843_gene_Ao3042_11057 OtherID_Q2UN82_gene_AO090001000468	OAory_01110800	413387	323385	401568	0	0	0	+Inf	0	+Inf	Significant	up
A0A1S9D6L8	glycerol kinase OtherID_I8TGQ6_gene_Ao3042_11024	OAory_01110460	71978.2	72653.4	148534	0	0	0	+Inf	0	+Inf	Significant	up
A0A1S9D6L9	Importin N_terminal domain_containing protein OtherID_Q2UN71_gene_AO090001000482	OAory_01110720	747042	764501	928224	0	0	0	+Inf	0	+Inf	Significant	up
A0A1S9D6M0	Carboxylesterase type B	OAory_01052910	123905	140126	170455	0	0	0	+Inf	0	+Inf	Significant	up
A0A1S9D6M2	18S rRNA aminocarboxypropyltransferase OtherID_I7ZMC3_gene_TSR3	TSR3	15477.9	44575.7	29188.5	0	0	0	+Inf	0	+Inf	Significant	up
A0A1S9D6M3	Pseudouridine_5_phosphate glycosidase OtherID_I8TG82_gene_Ao3042_10856	OAory_01108830	189401	202590	242641	0	0	0	+Inf	0	+Inf	Significant	up
A0A1S9D6M8	Lipase class 2 OtherID_I8U7X4_gene_Ao3042_11954 OtherID_Q2UV38_gene_AO090009000060	Aory04_000001500	234979	238189	145693	0	0	0	+Inf	0	+Inf	Significant	up
A0A1S9D6N2	Glucose_methanol_choline oxidoreductase	OAory_01110990	1.63353e+07	1.45927e+07	1.91026e+07	1.23048e+07	237837	0	2.65923	0.118999	1.41101	Nonsignificant	None
A0A1S9D6N3	Cytochrome P450	OAory_01110470	36542.4	34362.1	76966.5	0	0	0	+Inf	0	+Inf	Significant	up
A0A1S9D6N4	Major facilitator superfamily MFS_1 OtherID_I8ABR2_gene_Ao3042_11947 OtherID_Q2UV47_gene_AO090009000049	OAory_01053110	245455	243117	236301	0	0	0	+Inf	0	+Inf	Significant	up
A0A1S9D6N6	trimethyllysine dioxygenase	OAory_01111090	434059	529242	616501	0	0	0	+Inf	0	+Inf	Significant	up
A0A1S9D6P0	Complex III subunit 9 OtherID_Q2UN56_gene_AO090001000498	OAory_01110570	1.96207e+06	2.02904e+06	2.232e+06	0	0	0	+Inf	0	+Inf	Significant	up
A0A1S9D6P2	Basic helix_loop_helix, Nulp1_type	Aory04_000273200	41929	21937.3	61796.6	0	0	0	+Inf	0	+Inf	Significant	up
A0A1S9D6P5	NADH dehydrogenase [ubiquinone] iron_sulfur protein 4, mitochondrial OtherID_I8THK1_gene_Ao3042_10887 OtherID_Q2UMQ7_gene_AO090001000661	OAory_01109130	1.20546e+06	979974	532286	0	0	0	+Inf	0	+Inf	Significant	up
A0A1S9D6P6	Unnamed protein product	Aory04_000640600	58438.5	82709.5	63274.9	0	0	0	+Inf	0	+Inf	Significant	up
A0A1S9D6P9	Chromatin_remodelling complex, RSC SWI_SNF subunit Rsc7_Swp82 OtherID_Q2UNA6_gene_AO090001000441	Aory04_000277900	161285	124917	160514	0	0	0	+Inf	0	+Inf	Significant	up
A0A1S9D6Q0	Exon junction complex, Pym	Aory04_000272100	17751.2	51598.6	5240.14	0	0	0	+Inf	0	+Inf	Significant	up
A0A1S9D6Q1	NmrA_like domain_containing protein OtherID_Q2UV88_gene_AO090009000026	OAory_01053310	2.40794e+06	1.9535e+06	1.70973e+06	0	0	0	+Inf	0	+Inf	Significant	up
A0A1S9D6Q6	60S ribosomal protein L27 OtherID_Q2UND2_gene_AO090001000413	OAory_01111290	5.25204e+06	5.95314e+06	5.72762e+06	0	0	0	+Inf	0	+Inf	Significant	up
A0A1S9D6Q8	Acyl carrier protein	OAory_01110880	5.10924e+06	4.13488e+06	3.95924e+06	0	0	0	+Inf	0	+Inf	Significant	up
A0A1S9D6R0	Protein phosphatase 2C domain protein OtherID_I8I895_gene_Ao3042_11040 OtherID_Q2UN65_gene_AO090001000488	OAory_01110660	716184	735125	787701	0	0	0	+Inf	0	+Inf	Significant	up
A0A1S9D6R2	Golgi phosphoprotein 3 OtherID_Q2UN88_gene_AO090001000462 OtherID_I7ZMG3_gene_Ao3042_11063	OAory_01110870	199797	193678	214563	0	0	0	+Inf	0	+Inf	Significant	up
A0A1S9D6R4	Breast carcinoma amplified sequence 2 OtherID_Q2UN99_gene_AO090001000448	Aory04_000277000	131445	152004	90643.9	4.19904e+06	3.15047e+06	4.74882e+06	0.030921	0.0139849	-5.01527	Significant	down
A0A1S9D6R6	Major facilitator superfamily MFS_1 OtherID_Q2UND9_gene_AO090001000404	OAory_01111390	12783.7	38754.7	12458.3	0	0	0	+Inf	0	+Inf	Significant	up
A0A1S9D6R9	Proteasome component region PCI OtherID_I7ZN25_gene_Ao3042_11102	OAory_01111250	581600	734657	908430	1.32655e+06	893590	1.06816e+06	0.676548	0.0872093	-0.563737	Nonsignificant	None
A0A1S9D6S2	Neutral ceramidase OtherID_Q2UN98_gene_AO090001000449	Aory04_000276900	520511	503806	700833	0	0	0	+Inf	0	+Inf	Significant	up
A0A1S9D6S3	Replication protein A subunit	OAory_01108410	336755	337307	415520	0	0	0	+Inf	0	+Inf	Significant	up
A0A1S9D6S6	26S proteasome subunit P45 OtherID_I8THB2_gene_Ao3042_11086	OAory_01111080	1.07869e+06	1.12243e+06	1.20538e+06	531890	576499	440102	2.19988	0.00034694	1.13743	Significant	up
A0A1S9D6T0	Enoyl reductase (ER) domain_containing protein OtherID_Q2UN87_gene_AO090001000463	OAory_01110860	36264.2	17123.2	36617.8	0	0	0	+Inf	0	+Inf	Significant	up
A0A1S9D6T3	DNA polymerase epsilon subunit B OtherID_Q2UMJ0_gene_AO090001000736	OAory_01108510	52734.5	63293.4	119210	0	0	0	+Inf	0	+Inf	Significant	up
A0A1S9D6T7	Cell wall cysteine_rich protein	OAory_01111590	101040	70743	209638	0	0	0	+Inf	0	+Inf	Significant	up
A0A1S9D6U7	GTPase_activating protein_like protein	OAory_01108610	53130.4	42951.5	48260.2	0	0	0	+Inf	0	+Inf	Significant	up
A0A1S9D6U8	L_carnitine dehydratase_bile acid_inducible protein F OtherID_I8TH96_gene_Ao3042_11094 OtherID_Q2UNC0_gene_AO090001000425	OAory_01111170	83349.2	99035.8	123854	0	0	0	+Inf	0	+Inf	Significant	up
A0A1S9D6V1	13 kDa ribonucleoprotein_associated protein	OAory_01108710	251071	283580	243625	0	0	0	+Inf	0	+Inf	Significant	up
A0A1S9D6V5	Protein kinase	OAory_01111060	103076	130484	177153	0	0	0	+Inf	0	+Inf	Significant	up
A0A1S9D6V6	Threonine synthase	OAory_01111650	858897	792459	837378	0	0	0	+Inf	0	+Inf	Significant	up
A0A1S9D6V8	TLC domain_containing protein OtherID_Q2UND0_gene_AO090001000415	OAory_01111270	217883	260775	337013	0	0	0	+Inf	0	+Inf	Significant	up
A0A1S9D6V9	Cyclohexanone monooxygenase	OAory_01111720	319246	365970	432799	0	0	0	+Inf	0	+Inf	Significant	up
A0A1S9D6W6	Riboflavin synthase, alpha subunit OtherID_I8TGK9_gene_Ao3042_11093 OtherID_Q2UNB9_gene_AO090001000426	OAory_01111160	980069	875146	899127	0	0	0	+Inf	0	+Inf	Significant	up
A0A1S9D6X3	SWIB_MDM2 domain_containing protein	OAory_01111260	244343	267864	284969	0	0	0	+Inf	0	+Inf	Significant	up
A0A1S9D6X8	Unnamed protein product	Aory04_001237400	458100	451339	360985	0	0	0	+Inf	0	+Inf	Significant	up
A0A1S9D6X9	2_oxoisovalerate dehydrogenase subunit alpha OtherID_I7ZM88_gene_Ao3042_10981	OAory_01110030	190707	210826	234438	0	0	0	+Inf	0	+Inf	Significant	up
A0A1S9D6Y5	peptidylprolyl isomerase OtherID_I8IE61_gene_Ao3042_07612 OtherID_Q2U316_gene_fpr1	OAory_01111570	384058	376943	413086	0	0	0	+Inf	0	+Inf	Significant	up
A0A1S9D6Y9	Ankyrin repeat_containing domain_containing protein	OAory_01111780	72142.4	102915	407024	0	0	0	+Inf	0	+Inf	Significant	up
A0A1S9D6Z1	amidase OtherID_Q12559_gene_amdS	OAory_01112050	61354.3	42821	68997.6	0	0	0	+Inf	0	+Inf	Significant	up
A0A1S9D6Z2	S_methyl_5_thioadenosine phosphorylase OtherID_Q2UN10_gene_AO090001000546	OAory_01110130	2.28285e+06	2.16132e+06	2.64736e+06	0	0	0	+Inf	0	+Inf	Significant	up
A0A1S9D703	WD_40 repeat_containing protein	OAory_01111770	85591.2	103887	352663	0	0	0	+Inf	0	+Inf	Significant	up
A0A1S9D709	2,5_diamino_6_ribosylamino_4(3H)_pyrimidinone 5_phosphate reductase	Aory04_000814000	82078.6	93387.5	50969.5	0	0	0	+Inf	0	+Inf	Significant	up
A0A1S9D711	GRASP55_65 PDZ_like domain OtherID_I8TH67_gene_Ao3042_11013	OAory_01110330	114577	103237	120052	0	0	0	+Inf	0	+Inf	Significant	up
A0A1S9D721	Adenylate cyclase OtherID_I8I840_gene_Ao3042_11023	OAory_01110430	64760.2	59320	95633.6	0	0	0	+Inf	0	+Inf	Significant	up
A0A1S9D731	Alcohol dehydrogenase zinc_binding domain protein	OAory_01112540	108067	51809.8	98330	0	0	0	+Inf	0	+Inf	Significant	up
A0A1S9D742	Uncharacterized protein	OAory_01112270	398501	710794	268269	0	0	0	+Inf	0	+Inf	Significant	up
A0A1S9D743	SNF2_related protein	OAory_01109610	0	0	0	486670	341590	404682	-Inf	0	-Inf	Significant	down
A0A1S9D756	Phox_Bem1p OtherID_I7ZM81_gene_Ao3042_11047	OAory_01110730	433835	495439	512752	0	0	0	+Inf	0	+Inf	Significant	up
A0A1S9D761	Amidohydrolase	Aory04_000451000	80110.6	47666.7	109699	0	0	0	+Inf	0	+Inf	Significant	up
A0A1S9D763	Uncharacterized protein OtherID_I8IUG0_gene_Ao3042_11734 OtherID_Q2U3B9_gene_AO090038000104	OAory_01112580	20085.7	32495.9	37656	0	0	0	+Inf	0	+Inf	Significant	up
A0A1S9D774	Translation initiation factor IF_2, mitochondrial OtherID_I8I854_gene_Ao3042_11069	OAory_01110930	51700.9	49640.8	56053.2	0	0	0	+Inf	0	+Inf	Significant	up
A0A1S9D777	ATPase E1_E2 type	OAory_01112720	33045.6	26155.2	47316.3	0	0	0	+Inf	0	+Inf	Significant	up
A0A1S9D779	ATP_dependent RNA helicase OtherID_I7ZM91_gene_Ao3042_10966	OAory_01109910	34431.4	23279.1	38115.4	0	0	0	+Inf	0	+Inf	Significant	up
A0A1S9D791	Phosphoacetylglucosamine mutase	OAory_01111130	2.17347e+06	2.27185e+06	2.8766e+06	0	0	0	+Inf	0	+Inf	Significant	up
A0A1S9D793	Dimethylaniline monooxygenase OtherID_Q2U3I3_gene_AO090038000025	OAory_01113190	311047	236417	309976	0	0	0	+Inf	0	+Inf	Significant	up
A0A1S9D799	Unnamed protein product	Aory04_000480600	22403.4	20809.2	32072.2	0	0	0	+Inf	0	+Inf	Significant	up
A0A1S9D7C1	Mitochondrial intermediate peptidase OtherID_I8THE2_gene_Ao3042_11011	OAory_01110310	51177.8	55467.8	28428	0	0	0	+Inf	0	+Inf	Significant	up
A0A1S9D7C4	Alcohol dehydrogenase zinc_binding domain protein	OAory_01113440	32452.8	49251.3	25040.3	0	0	0	+Inf	0	+Inf	Significant	up
A0A1S9D7C6	DUF427 domain_containing protein	OAory_01113070	881557	652093	680833	0	0	0	+Inf	0	+Inf	Significant	up
A0A1S9D7C9	Uncharacterized protein	OAory_01113220	73148.6	85251.9	98864.6	0	0	0	+Inf	0	+Inf	Significant	up
A0A1S9D7F6	Iron_containing alcohol dehydrogenase OtherID_I8TGG0_gene_Ao3042_11045 OtherID_Q2UN70_gene_AO090001000483	OAory_01110710	129598	173264	141472	0	0	0	+Inf	0	+Inf	Significant	up
A0A1S9D7G9	rhamnogalacturonan endolyase	OAory_01113620	39770.9	46448.7	64881.5	0	0	0	+Inf	0	+Inf	Significant	up
A0A1S9D7H4	Unnamed protein product OtherID_I8TG96_gene_Ao3042_11066 OtherID_Q2UN91_gene_AO090001000456	Aory04_000276200	2.17764e+06	1.90165e+06	1.63919e+06	0	0	0	+Inf	0	+Inf	Significant	up
A0A1S9D7H5	Peptidase S58 DmpA	OAory_01113990	56836	56808.2	91800.2	0	0	0	+Inf	0	+Inf	Significant	up
A0A1S9D7H7	Small oligopeptide transporter, OPT family	OAory_01113940	26006.9	32417.7	53233.2	0	0	0	+Inf	0	+Inf	Significant	up
A0A1S9D7I3	Bifunctional cytochrome P450_NADPH__P450 reductase	OAory_01111010	286157	331109	388295	0	0	0	+Inf	0	+Inf	Significant	up
A0A1S9D7J1	Uncharacterized protein OtherID_I8TGF5_gene_Ao3042_11089	OAory_01111110	328385	368060	407502	0	0	0	+Inf	0	+Inf	Significant	up
A0A1S9D7J8	Ankyrin repeat_containing domain_containing protein	OAory_01113950	81712.2	89589.3	158911	0	0	0	+Inf	0	+Inf	Significant	up
A0A1S9D7K4	FAD dependent oxidoreductase	OAory_01114240	683699	565290	603846	0	0	0	+Inf	0	+Inf	Significant	up
A0A1S9D7K6	Transmembrane protein OtherID_Q2U1X4_gene_AO090138000059	OAory_01114080	122768	112554	112760	0	0	0	+Inf	0	+Inf	Significant	up
A0A1S9D7N6	Arabinan endo_1,5_alpha_L_arabinosidase OtherID_Q2U1X8_gene_abnC	OAory_01114120	544741	795189	470558	0	0	0	+Inf	0	+Inf	Significant	up
A0A1S9D7Q3	Aldehyde Dehydrogenase	OAory_01066680	16533.7	14149.1	39486.3	0	0	0	+Inf	0	+Inf	Significant	up
A0A1S9D7Q8	Uncharacterized protein	OAory_01066630	38335.1	21466.2	37741.4	0	0	0	+Inf	0	+Inf	Significant	up
A0A1S9D7R2	Glycoside hydrolase family 1	OAory_01066780	154437	128205	131747	0	0	0	+Inf	0	+Inf	Significant	up
A0A1S9D7R9	Peroxisomal biogenesis factor 11	OAory_01066490	799161	877554	995670	0	0	0	+Inf	0	+Inf	Significant	up
A0A1S9D7S2	Uncharacterized protein	OAory_01066880	161035	180751	84303.4	0	0	0	+Inf	0	+Inf	Significant	up
A0A1S9D7S7	AMP_dependent synthetase and ligase	OAory_01111910	13117.7	23224.1	19664.1	0	0	0	+Inf	0	+Inf	Significant	up
A0A1S9D7V1	Monooxygenase FAD_binding protein	OAory_01066660	183292	207230	251798	0	0	0	+Inf	0	+Inf	Significant	up
A0A1S9D7V2	Uncharacterized protein	OAory_01067030	49715.7	49775.3	84652.5	0	0	0	+Inf	0	+Inf	Significant	up
A0A1S9D7W2	CipC protein OtherID_I8U785_gene_Ao3042_00233 OtherID_Q2U5I3_gene_AO090113000132	OAory_01066890	1.72726e+07	1.61623e+07	1.46641e+07	0	0	0	+Inf	0	+Inf	Significant	up
A0A1S9D7W5	Short_chain dehydrogenase_reductase SDR	OAory_01067070	150785	119699	129031	0	0	0	+Inf	0	+Inf	Significant	up
A0A1S9D7X2	Phosphoesterase PA_phosphatase related protein OtherID_I8IT91_gene_Ao3042_00242	OAory_01066990	99809.1	194632	103181	0	0	0	+Inf	0	+Inf	Significant	up
A0A1S9D7Y6	Cytokine_induced anti_apoptosis inhibitor 1	Aory04_000376600	127438	143065	107734	0	0	0	+Inf	0	+Inf	Significant	up
A0A1S9D7Z8	CS HSP90_binding domain_containing protein	OAory_01067290	1.93232e+07	1.62246e+07	1.51758e+07	0	0	0	+Inf	0	+Inf	Significant	up
A0A1S9D802	CocE_NonD hydrolase	OAory_01066650	59650.5	58716.8	38170.7	0	0	0	+Inf	0	+Inf	Significant	up
A0A1S9D803	Alcohol dehydrogenase zinc_binding domain protein	OAory_01067340	89418.4	76298	60486.6	0	0	0	+Inf	0	+Inf	Significant	up
A0A1S9D805	C3H1_type domain_containing protein OtherID_Q2U5M6_gene_AO090113000083 OtherID_I8TZ32_gene_Ao3042_03992	OAory_01067260	140166	166806	162720	0	0	0	+Inf	0	+Inf	Significant	up
A0A1S9D809	Protein kinase	OAory_01067390	45764.9	41654.8	39023.3	0	0	0	+Inf	0	+Inf	Significant	up
A0A1S9D817	RNP_1 like RNA_binding protein	OAory_01067310	1.7115e+06	1.6216e+06	1.06629e+06	0	0	0	+Inf	0	+Inf	Significant	up
A0A1S9D826	Endo_chitosanase	OAory_01067410	54052.5	65802.5	49645.3	0	0	0	+Inf	0	+Inf	Significant	up
A0A1S9D830	Unnamed protein product	Aory04_001139900	40002.9	36006	39276	0	0	0	+Inf	0	+Inf	Significant	up
A0A1S9D837	Uncharacterized protein	OAory_01067510	969845	904695	927538	0	0	0	+Inf	0	+Inf	Significant	up
A0A1S9D844	Calmodulin OtherID_I8TYF5_gene_Ao3042_04063	OAory_01067930	53407.9	60643.4	33970	0	0	0	+Inf	0	+Inf	Significant	up
A0A1S9D862	ATP_dependent DNA helicase PIF1	PIF1	241258	197383	230735	0	0	0	+Inf	0	+Inf	Significant	up
A0A1S9D869	Large ribosomal subunit protein mL43 OtherID_I8TZ35_gene_Ao3042_04074 OtherID_Q2U5V4_gene_AO090120000498	OAory_01068040	252418	279920	309886	0	0	0	+Inf	0	+Inf	Significant	up
A0A1S9D871	Exosome complex component, N_terminal domain OtherID_Q2U5U9_gene_AO090120000503 OtherID_I8TYZ7_gene_Ao3042_04069	Aory04_000901700	168116	196667	161906	0	0	0	+Inf	0	+Inf	Significant	up
A0A1S9D876	Ribosome assembly factor mrt4 OtherID_I8A3P9_gene_Ao3042_04076 OtherID_Q2U5V6_gene_AO090120000495	OAory_01068060	279756	264815	306411	0	0	0	+Inf	0	+Inf	Significant	up
A0A1S9D885	Dynamin family protein	OAory_01068160	38044.8	90599.8	32672.3	0	0	0	+Inf	0	+Inf	Significant	up
A0A1S9D887	Chorismate mutase OtherID_I8IKM9_gene_Ao3042_04121 OtherID_Q2U5Z9_gene_AO090120000438	OAory_01068480	416498	401417	364040	0	0	0	+Inf	0	+Inf	Significant	up
A0A1S9D890	Enhancer of mRNA_decapping protein 3	OAory_01068190	96298.1	114316	100648	0	0	0	+Inf	0	+Inf	Significant	up
A0A1S9D898	Mitochondrial division protein 1	OAory_01068470	122618	126393	139309	0	0	0	+Inf	0	+Inf	Significant	up
A0A1S9D8A6	Uncharacterized protein	OAory_01068340	128538	87428.3	62616.4	0	0	0	+Inf	0	+Inf	Significant	up
A0A1S9D8B3	Large ribosomal subunit protein mL67 OtherID_I8TZ48_gene_Ao3042_04090 OtherID_Q2U5X0_gene_AO090120000478	OAory_01068210	199831	207102	230052	0	0	0	+Inf	0	+Inf	Significant	up
A0A1S9D8B5	Translation initiation factor eIF2B subunit delta OtherID_Q2U611_gene_AO090120000424	OAory_01068630	315939	323711	313046	0	0	0	+Inf	0	+Inf	Significant	up
A0A1S9D8B7	hydroxyacylglutathione hydrolase OtherID_Q2U626_gene_AO090120000408	OAory_01068780	1.33655e+06	1.20877e+06	1.19316e+06	0	0	0	+Inf	0	+Inf	Significant	up
A0A1S9D8B9	Alpha_1,3_1,6_mannosyltransferase ALG2	OAory_01068310	21004.6	40705.4	54187	0	0	0	+Inf	0	+Inf	Significant	up
A0A1S9D8C0	Monooxygenase FAD_binding protein	Aory04_000381600	110315	97160.9	107179	0	0	0	+Inf	0	+Inf	Significant	up
A0A1S9D8C1	Protein BCP1 OtherID_I8TYM7_gene_Ao3042_04122 OtherID_Q2U600_gene_bcp1	OAory_01068490	177929	143527	147767	0	0	0	+Inf	0	+Inf	Significant	up
A0A1S9D8C2	Short_chain dehydrogenase_reductase SDR	OAory_01068440	12706.1	12667.7	20014.9	0	0	0	+Inf	0	+Inf	Significant	up
A0A1S9D8C5	Phosphatidylinositol transfer protein domain protein OtherID_Q2U614_gene_AO090120000421	Aory04_001077000	400101	402939	421017	0	0	0	+Inf	0	+Inf	Significant	up
A0A1S9D8C8	3_hydroxyisobutyryl_CoA hydrolase	OAory_01068730	753640	690201	744403	0	0	0	+Inf	0	+Inf	Significant	up
A0A1S9D8C9	Dihydroxyacetone kinase OtherID_Q2U637_gene_AO090120000396	OAory_01068880	334476	251170	452454	0	0	0	+Inf	0	+Inf	Significant	up
A0A1S9D8E1	Small nuclear ribonucleoprotein Sm D2 OtherID_Q2U636_gene_AO090120000397 OtherID_I8U670_gene_Ao3042_00615	OAory_01068870	191975	156792	167921	0	0	0	+Inf	0	+Inf	Significant	up
A0A1S9D8E4	Amidohydrolase 2	OAory_01069080	785660	704217	780657	0	0	0	+Inf	0	+Inf	Significant	up
A0A1S9D8E6	Uncharacterized protein	OAory_01068610	382186	511842	320920	0	0	0	+Inf	0	+Inf	Significant	up
A0A1S9D8E8	Protein synthesis factor GTP_binding protein	OAory_01068970	284314	198180	332947	0	0	0	+Inf	0	+Inf	Significant	up
A0A1S9D8F2	Large ribosomal subunit protein uL4m OtherID_Q2U622_gene_AO090120000412	OAory_01068740	313959	417425	305388	0	0	0	+Inf	0	+Inf	Significant	up
A0A1S9D8F4	Solid_state culture expressed protein (Aos23) OtherID_I8AAY9_gene_Ao3042_00625 OtherID_Q2U646_gene_AO090120000385	OAory_01068960	103125	258605	124111	0	0	0	+Inf	0	+Inf	Significant	up
A0A1S9D8F5	Sulfatase	Aory04_001077600	195711	230850	316325	0	0	0	+Inf	0	+Inf	Significant	up
A0A1S9D8F9	Cullin family profile domain_containing protein	OAory_01068890	190949	212389	268163	0	227448	4.57388e+06	0.0932383	0.499459	-3.42293	Nonsignificant	None
A0A1S9D8G5	Unnamed protein product	Aory04_000868000	67164.6	54153.9	69477.6	0	0	0	+Inf	0	+Inf	Significant	up
A0A1S9D8G6	Trafficking protein particle complex subunit OtherID_I8AA46_gene_Ao3042_00610 OtherID_Q2U630_gene_AO090120000403	OAory_01068810	71967.7	70248.8	85286.6	0	0	0	+Inf	0	+Inf	Significant	up
A0A1S9D8G8	Transmembrane receptor, eukaryota OtherID_I8IS00_gene_Ao3042_00647 OtherID_Q2U668_gene_AO090120000359	OAory_01069170	199431	253228	275235	0	0	0	+Inf	0	+Inf	Significant	up
A0A1S9D8G9	N_acetylglucosaminylphosphatidylinositol deacetylase OtherID_I8U681_gene_Ao3042_00628 OtherID_Q2U649_gene_AO090120000381	OAory_01068990	37325.1	54532.9	58857.7	0	0	0	+Inf	0	+Inf	Significant	up
A0A1S9D8H2	tRNA pseudouridine(55) synthase OtherID_Q2U678_gene_AO090120000348	OAory_01069280	1.0102e+06	1.17621e+06	1.34306e+06	0	0	0	+Inf	0	+Inf	Significant	up
A0A1S9D8H5	Unnamed protein product	Aory04_000769900	42128.4	55947.7	25502.7	0	0	0	+Inf	0	+Inf	Significant	up
A0A1S9D8H6	GPI_anchored cell surface glycoprotein	OAory_01069270	47182.4	39166.6	16760.5	0	0	0	+Inf	0	+Inf	Significant	up
A0A1S9D8I5	Oxo_4_hydroxy_4_carboxy_5_ureidoimidazoline decarboxylase	Aory04_000767700	360779	389149	232276	0	0	0	+Inf	0	+Inf	Significant	up
A0A1S9D8I6	FAD linked oxidase domain_containing protein	OAory_01069190	39398.5	31230.2	31308.1	0	0	0	+Inf	0	+Inf	Significant	up
A0A1S9D8J5	Signal recognition particle, SRP9 subunit OtherID_I8AA31_gene_Ao3042_00654 OtherID_Q2U675_gene_AO090120000351	Aory04_000768000	223900	174607	180191	0	0	0	+Inf	0	+Inf	Significant	up
A0A1S9D8J6	DNA (cytosine_5)_methyltransferase 1 replication foci domain_containing protein	OAory_01069290	41226.8	30397.9	31101.3	0	0	0	+Inf	0	+Inf	Significant	up
A0A1S9D8J9	2OG_Fe(II) oxygenase OtherID_Q2U684_gene_AO090120000341	OAory_01069340	347171	308755	260071	0	0	0	+Inf	0	+Inf	Significant	up
A0A1S9D8K7	WD_40 repeat_containing protein OtherID_I8IS19_gene_Ao3042_00665 OtherID_Q2U686_gene_AO090120000339	OAory_01069360	866337	1.03083e+06	1.08636e+06	0	0	0	+Inf	0	+Inf	Significant	up
A0A1S9D8K8	Ran binding domain OtherID_I8U5M5_gene_Ao3042_00668 OtherID_Q2U689_gene_AO090120000335	OAory_01069390	1.45161e+06	1.7783e+06	1.19939e+06	3.60953e+06	0	2.20509e+06	0.507836	0.0856889	-0.977566	Nonsignificant	None
A0A1S9D8L3	Uncharacterized protein	OAory_01069480	49149.4	8720.1	23142.7	0	0	0	+Inf	0	+Inf	Significant	up
A0A1S9D8L4	DNA polymerase alpha subunit B OtherID_Q2U613_gene_AO090120000422	OAory_01068650	69876.8	29829.7	44300.2	0	0	0	+Inf	0	+Inf	Significant	up
A0A1S9D8M0	ubiquitinyl hydrolase 1 OtherID_I8A4P5_gene_Ao3042_04062 OtherID_Q2U5U4_gene_AO090113000003	Aory04_000900800	48391	41159.4	49612.3	0	0	0	+Inf	0	+Inf	Significant	up
A0A1S9D8M2	PEBP family protein	OAory_01068750	396801	492328	502467	0	0	0	+Inf	0	+Inf	Significant	up
A0A1S9D8M4	Ribosomal RNA large subunit methyltransferase E OtherID_I8IUK6_gene_Ao3042_11607 OtherID_Q2U697_gene_AO090120000326	OAory_01069470	28998.7	55282.6	26277.2	0	0	0	+Inf	0	+Inf	Significant	up
A0A1S9D8M7	Tetratricopeptide repeat_containing protein OtherID_Q2U6B1_gene_AO090120000312	OAory_01069630	64688	92529.2	106024	0	0	0	+Inf	0	+Inf	Significant	up
A0A1S9D8N2	Pre_mRNA_processing factor 19 OtherID_Q2U5V2_gene_AO090120000500	OAory_01068020	524895	575542	510323	0	0	0	+Inf	0	+Inf	Significant	up
A0A1S9D8N8	Tubulin_specific chaperone D, C_terminal	OAory_01069610	422864	469141	408680	0	0	0	+Inf	0	+Inf	Significant	up
A0A1S9D8N9	DUF985 domain_containing protein OtherID_Q2U6B8_gene_AO090120000303	OAory_01069690	68585.8	85380.4	67010.6	0	0	0	+Inf	0	+Inf	Significant	up
A0A1S9D8P1	Ribosomal protein L11 OtherID_I8U8S7_gene_Ao3042_11625 OtherID_Q2U6B5_gene_AO090120000306	OAory_01069670	130704	150773	127785	0	0	0	+Inf	0	+Inf	Significant	up
A0A1S9D8P3	TAP42_like protein OtherID_I8A2C4_gene_Ao3042_05187	OAory_01069740	88849.4	36704.8	65239.3	0	0	0	+Inf	0	+Inf	Significant	up
A0A1S9D8P4	Oxidative stress survival, Svf1_like OtherID_I8AD49_gene_Ao3042_11624 OtherID_Q2U6B4_gene_AO090120000307	OAory_01069660	945689	1.06219e+06	1.06507e+06	0	0	0	+Inf	0	+Inf	Significant	up
A0A1S9D8P5	non_specific serine_threonine protein kinase	OAory_01069780	86081.1	108149	105508	0	0	0	+Inf	0	+Inf	Significant	up
A0A1S9D8P9	Lon protease homolog 2, peroxisomal OtherID_I8A1E4_gene_Ao3042_05189	OAory_01069760	106068	100744	144496	0	0	0	+Inf	0	+Inf	Significant	up
A0A1S9D8Q2	WD_40 repeat_containing protein	OAory_01069840	216445	231676	242042	0	0	0	+Inf	0	+Inf	Significant	up
A0A1S9D8Q3	Large ribosomal subunit protein uL23m	OAory_01069770	91489.5	87997.4	104237	0	0	0	+Inf	0	+Inf	Significant	up
A0A1S9D8Q4	26S proteasome regulatory subunit RPN1	OAory_01069790	782135	787332	990385	861321	641109	1.02804e+06	1.01161	0.944141	0.0166571	Nonsignificant	None
A0A1S9D8Q8	Glycosidase OtherID_Q2U6E0_gene_AO090120000279 OtherID_I8IIN9_gene_Ao3042_05202	OAory_01069880	1.42735e+06	1.23563e+06	1.20862e+06	0	0	0	+Inf	0	+Inf	Significant	up
A0A1S9D8R1	PH domain protein OtherID_I8U5L0_gene_Ao3042_00645 OtherID_Q2U666_gene_AO090120000361	OAory_01069150	35723.5	35905.5	35883.6	0	0	0	+Inf	0	+Inf	Significant	up
A0A1S9D8R3	Alkaline phosphatase OtherID_I8IIQ9_gene_Ao3042_05201 OtherID_Q2U6D9_gene_AO090120000280	OAory_01069870	922207	837272	907831	0	0	0	+Inf	0	+Inf	Significant	up
A0A1S9D8R5	Uncharacterized protein OtherID_I8IIN2_gene_Ao3042_05206	OAory_01069910	136913	112915	123424	0	0	0	+Inf	0	+Inf	Significant	up
A0A1S9D8R6	14_3_3 domain OtherID_I8A1F7_gene_Ao3042_05217 OtherID_Q2U6F5_gene_AO090120000257	OAory_01070030	1.41312e+07	1.46468e+07	1.28389e+07	2.83272e+07	2.159e+07	2.0993e+07	0.586896	0.0155032	-0.768823	Significant	down
A0A1S9D8R8	Uncharacterized protein OtherID_I8A1F4_gene_Ao3042_05211 OtherID_Q2U6E9_gene_AO090120000264	OAory_01069970	153445	142426	158981	0	0	0	+Inf	0	+Inf	Significant	up
A0A1S9D8S0	EKC_KEOPS complex subunit CGI121	OAory_01069960	204997	210376	182110	0	0	0	+Inf	0	+Inf	Significant	up
A0A1S9D8S5	Mitochondrial import inner membrane translocase subunit TIM50 OtherID_I8TVY1_gene_Ao3042_05228 OtherID_Q2U6G6_gene_AO090120000245	OAory_01070130	457048	493313	459258	0	0	0	+Inf	0	+Inf	Significant	up
A0A1S9D8S7	Glycoside hydrolase family 76 OtherID_I8IIP7_gene_Ao3042_05215 OtherID_Q2U6F3_gene_AO090120000260	Aory04_000174700	34087.4	30074.7	36548.5	0	0	0	+Inf	0	+Inf	Significant	up
A0A1S9D8T1	Uncharacterized protein OtherID_I8A1D9_gene_Ao3042_05220	OAory_01070060	76058.7	68316.4	48949.5	0	0	0	+Inf	0	+Inf	Significant	up
A0A1S9D8T3	SH3 domain_containing protein	OAory_01070080	94553.1	61129.3	96277.8	0	0	0	+Inf	0	+Inf	Significant	up
A0A1S9D8T4	Ribosomal protein L14b_L23e OtherID_I8A1D3_gene_Ao3042_05224 OtherID_Q2U6G2_gene_AO090120000249	OAory_01070090	6.28323e+06	7.0722e+06	4.94201e+06	3.73655e+06	1.49185e+06	3.40621e+06	2.11908	0.0262704	1.08344	Significant	up
A0A1S9D8U1	Uncharacterized protein	OAory_01070160	1.22612e+06	1.70805e+06	1.26918e+06	0	0	0	+Inf	0	+Inf	Significant	up
A0A1S9D8U7	DUF952 domain_containing protein	OAory_01070330	241893	196054	176137	0	0	0	+Inf	0	+Inf	Significant	up
A0A1S9D8U8	histidine kinase	OAory_01070270	2.5314e+06	2.37761e+06	2.70499e+06	0	0	0	+Inf	0	+Inf	Significant	up
A0A1S9D8V2	40S ribosomal protein S21	OAory_01070290	5.07754e+06	4.30954e+06	4.21438e+06	432231	1.02201e+06	919664	5.72957	0.00033769	2.51843	Significant	up
A0A1S9D8V6	Homoserine O_acetyltransferase OtherID_I8TWH4_gene_Ao3042_05256	Aory04_000169700	160104	128445	122075	0	0	0	+Inf	0	+Inf	Significant	up
A0A1S9D8W0	Probable vacuolar protein sorting_associated protein 16 homolog OtherID_I8A4Q5_gene_Ao3042_04060 OtherID_Q2U5U2_gene_AO090113000006	OAory_01067900	148890	139233	172996	0	0	0	+Inf	0	+Inf	Significant	up
A0A1S9D8W1	SH3 domain_containing protein	OAory_01070360	57929.2	57024.4	46607.1	0	0	0	+Inf	0	+Inf	Significant	up
A0A1S9D8W2	Peptidyl_prolyl cis_trans isomerase OtherID_Q2U6J1_gene_AO090120000215	OAory_01070390	2.14041e+07	1.89834e+07	1.73328e+07	1.96925e+07	1.14846e+07	1.47636e+07	1.25641	0.214265	0.329305	Nonsignificant	None
A0A1S9D8W4	3_hydroxy_3_methylglutaryl coenzyme A reductase	OAory_01070380	76311.2	93507.4	131372	1.20692e+06	1.36115e+06	979376	0.0849034	0.00918549	-3.55803	Significant	down
A0A1S9D8W8	Porphobilinogen deaminase OtherID_Q2U6C6_gene_AO090120000294	OAory_01069750	564696	581866	570346	0	0	0	+Inf	0	+Inf	Significant	up
A0A1S9D8X0	Small GTP_binding protein domain_containing protein OtherID_Q2U5V0_gene_AO090120000502	OAory_01068000	235417	171089	220395	0	0	0	+Inf	0	+Inf	Significant	up
A0A1S9D8X4	Cell division_GTP binding protein	OAory_01070480	3.16293e+06	2.91567e+06	3.52156e+06	0	0	0	+Inf	0	+Inf	Significant	up
A0A1S9D8X5	WD_40 repeat_containing protein OtherID_Q2U6K1_gene_AO090120000203 OtherID_I8A2B9_gene_Ao3042_05262	OAory_01070490	56848.6	33725.8	54233	0	0	0	+Inf	0	+Inf	Significant	up
A0A1S9D8X6	Unnamed protein product	Aory04_000168000	89260	104512	94541.9	0	0	0	+Inf	0	+Inf	Significant	up
A0A1S9D8X9	Dynein family light intermediate chain	OAory_01070510	85861.8	94866	167049	0	0	0	+Inf	0	+Inf	Significant	up
A0A1S9D8Y1	Short_chain dehydrogenase_reductase SDR	Aory04_000166300	88890.9	168312	186016	0	0	0	+Inf	0	+Inf	Significant	up
A0A1S9D8Y2	3_beta hydroxysteroid dehydrogenase_isomerase OtherID_Q2U6L6_gene_AO090120000187	Aory04_000167800	30163.9	46182	35995.3	0	0	0	+Inf	0	+Inf	Significant	up
A0A1S9D8Y3	Unnamed protein product OtherID_I8ABR5_gene_Ao3042_00269	Aory04_000168100	473479	441513	444695	0	0	0	+Inf	0	+Inf	Significant	up
A0A1S9D8Y5	UPF0311 domain_containing protein OtherID_I8U702_gene_Ao3042_00280	OAory_01070670	577321	575673	684026	0	0	0	+Inf	0	+Inf	Significant	up
A0A1S9D8Y8	non_specific serine_threonine protein kinase OtherID_I8ISY7_gene_Ao3042_00275 OtherID_Q2U6L8_gene_AO090120000185	OAory_01070610	73276	60386.2	96332.1	0	0	0	+Inf	0	+Inf	Significant	up
A0A1S9D8Z0	Peptidyl_prolyl cis_trans isomerase_like 2	OAory_01068200	390703	335695	331948	0	0	0	+Inf	0	+Inf	Significant	up
A0A1S9D8Z1	Heat shock protein DnaJ domain protein	Aory04_000769000	74431.6	76614.2	66138.4	0	0	0	+Inf	0	+Inf	Significant	up
A0A1S9D8Z2	Copper transport protein	OAory_01070690	1.36375e+06	1.87534e+06	1.86708e+06	0	0	0	+Inf	0	+Inf	Significant	up
A0A1S9D8Z3	Isocitrate lyase OtherID_I8AAW7_gene_Ao3042_00279	OAory_01070660	705051	683398	845504	0	0	0	+Inf	0	+Inf	Significant	up
A0A1S9D8Z5	Nucleoporin, Nsp1_like domain_containing protein OtherID_I8IIN0_gene_Ao3042_05219 OtherID_Q2U6F7_gene_AO090120000255	OAory_01070050	770073	733933	505919	0	0	0	+Inf	0	+Inf	Significant	up
A0A1S9D8Z7	Acyl_protein thioesterase 1	OAory_01070710	1.16404e+06	1.06262e+06	1.1187e+06	0	0	0	+Inf	0	+Inf	Significant	up
A0A1S9D8Z9	Nascent polypeptide_associated complex subunit beta	OAory_01070740	2.98066e+06	2.75548e+06	2.00215e+06	0	0	0	+Inf	0	+Inf	Significant	up
A0A1S9D902	FMN_dependent alpha_hydroxy acid dehydrogenase	OAory_01070780	366075	324495	457509	0	0	0	+Inf	0	+Inf	Significant	up
A0A1S9D905	Unnamed protein product	Aory04_001061500	15764.2	11396.9	8345.46	0	0	0	+Inf	0	+Inf	Significant	up
A0A1S9D907	Uncharacterized protein	OAory_01069220	75718.2	62462.4	88392	0	0	0	+Inf	0	+Inf	Significant	up
A0A1S9D909	beta_galactosidase	OAory_01070840	140963	233169	193252	0	0	0	+Inf	0	+Inf	Significant	up
A0A1S9D917	Glucosamine 6_phosphate N_acetyltransferase OtherID_I8IT12_gene_Ao3042_00316	OAory_01071030	240745	248303	296452	0	0	0	+Inf	0	+Inf	Significant	up
A0A1S9D919	Phosphoglycerate mutase OtherID_I8AAV9_gene_Ao3042_00306 OtherID_Q2U6P9_gene_AO090120000145	OAory_01070940	296028	282557	333603	0	0	0	+Inf	0	+Inf	Significant	up
A0A1S9D922	Zn(2)_C6 fungal_type DNA_binding domain	OAory_01071130	251763	254732	96723.6	0	0	0	+Inf	0	+Inf	Significant	up
A0A1S9D924	Ribosomal protein L24E	OAory_01071040	4.04197e+06	4.04678e+06	3.03401e+06	0	0	0	+Inf	0	+Inf	Significant	up
A0A1S9D925	Epsin domain_containing protein	OAory_01070350	209616	152988	134616	0	0	0	+Inf	0	+Inf	Significant	up
A0A1S9D926	Unnamed protein product OtherID_Q2U601_gene_AO090120000436	Aory04_001055300	78039.8	121514	122002	0	0	0	+Inf	0	+Inf	Significant	up
A0A1S9D927	Eukaryotic translation initiation factor 4C OtherID_I8U733_gene_Ao3042_00312 OtherID_Q2U6Q5_gene_AO090120000137	OAory_01070990	1.67317e+06	1.71796e+06	1.5436e+06	0	0	0	+Inf	0	+Inf	Significant	up
A0A1S9D929	Aspartate aminotransferase OtherID_I8U6L6_gene_Ao3042_00314 OtherID_Q2U6Q7_gene_AO090120000135	OAory_01071010	91788.2	189297	100023	0	0	0	+Inf	0	+Inf	Significant	up
A0A1S9D932	Altered inheritance of mitochondria protein 13, mitochondrial	OAory_01071170	47896.7	23543.5	37009.6	0	0	0	+Inf	0	+Inf	Significant	up
A0A1S9D937	tRNA(Phe) 7_[(3_amino_3_carboxypropyl)_4_demethylwyosine(37)_N(4)]_methyltransferase OtherID_I8ISV9_gene_Ao3042_00326	OAory_01071110	33995.7	28811.2	25696.4	0	0	0	+Inf	0	+Inf	Significant	up
A0A1S9D938	Actin_related protein 2_3 complex subunit 4 OtherID_I8ISZ8_gene_Ao3042_00324 OtherID_Q2U6R7_gene_AO090120000124	OAory_01071090	675969	737969	583297	0	0	0	+Inf	0	+Inf	Significant	up
A0A1S9D940	non_specific serine_threonine protein kinase	OAory_01071140	211860	148275	157349	0	0	0	+Inf	0	+Inf	Significant	up
A0A1S9D941	Peptidyl_prolyl cis_trans isomerase OtherID_I8AAZ2_gene_Ao3042_00347 OtherID_Q2U6U0_gene_cyp1	OAory_01071270	131674	99872.9	83822	0	0	0	+Inf	0	+Inf	Significant	up
A0A1S9D943	Phosphotransferase OtherID_I8U6J9_gene_Ao3042_00337 OtherID_Q2U6T0_gene_AO090120000109	OAory_01071180	3.04455e+06	3.13076e+06	3.08456e+06	0	0	0	+Inf	0	+Inf	Significant	up
A0A1S9D946	V_type ATPase, D subunit OtherID_I8ACF7_gene_Ao3042_11620	OAory_01069620	466427	520687	569954	136247	383857	371480	1.74641	0.0612159	0.804389	Nonsignificant	None
A0A1S9D949	Glycoside hydrolase family 71	OAory_01070550	261923	261955	292373	0	0	0	+Inf	0	+Inf	Significant	up
A0A1S9D950	Aminotransferase class V	OAory_01071370	367387	319547	482046	0	0	0	+Inf	0	+Inf	Significant	up
A0A1S9D951	Ankyrin repeat_containing domain_containing protein OtherID_I8A4W2_gene_Ao3042_03517 OtherID_Q2U6V7_gene_AO090120000078	Aory04_000207500	210282	164581	175899	0	0	0	+Inf	0	+Inf	Significant	up
A0A1S9D955	Inorganic polyphosphate_ATP_NAD kinase	OAory_01068800	79064.3	73091.9	72844.1	0	0	0	+Inf	0	+Inf	Significant	up
A0A1S9D956	SEC7 domain protein	OAory_01069720	52758.6	57973.5	50899.4	0	0	0	+Inf	0	+Inf	Significant	up
A0A1S9D957	Unnamed protein product	Aory04_001084200	65362.1	66614.9	98794.7	0	0	0	+Inf	0	+Inf	Significant	up
A0A1S9D961	Unnamed protein product	Aory04_000208700	82098.8	42446.2	26037.6	0	0	0	+Inf	0	+Inf	Significant	up
A0A1S9D963	Phospholipid_transporting ATPase OtherID_I8ABR8_gene_Ao3042_00354 OtherID_Q2U6U7_gene_AO090120000088	OAory_01071340	101118	96066	78494.7	0	0	0	+Inf	0	+Inf	Significant	up
A0A1S9D965	Glycoside hydrolase family 1	OAory_01071460	228475	196587	210466	0	0	0	+Inf	0	+Inf	Significant	up
A0A1S9D969	Uncharacterized protein	OAory_01070750	142903	121408	121867	0	0	0	+Inf	0	+Inf	Significant	up
A0A1S9D970	alpha,alpha_trehalase	OAory_01071630	2.5612e+06	2.68376e+06	2.33549e+06	0	0	0	+Inf	0	+Inf	Significant	up
A0A1S9D973	NADP_dependent oxidoreductase domain OtherID_Q2U650_gene_AO090120000379	Aory04_001033400	97423.3	140218	119292	0	0	0	+Inf	0	+Inf	Significant	up
A0A1S9D981	Transcription factor CBF_NF_Y_histone domain_containing protein OtherID_Q2U6Y7_gene_AO090120000041 OtherID_I8A4S0_gene_Ao3042_03545	OAory_01071730	262365	164135	235942	0	0	0	+Inf	0	+Inf	Significant	up
A0A1S9D983	BZIP transcription factor OtherID_I8IIQ3_gene_Ao3042_05216	OAory_01070020	109384	92012.1	115828	0	0	0	+Inf	0	+Inf	Significant	up
A0A1S9D988	FAD dependent oxidoreductase	OAory_01071680	855933	827752	1.1944e+06	0	0	0	+Inf	0	+Inf	Significant	up
A0A1S9D991	Uncharacterized protein OtherID_I8U0B1_gene_Ao3042_03557	OAory_01071830	101823	98723.6	59560.2	0	0	0	+Inf	0	+Inf	Significant	up
A0A1S9D993	Unnamed protein product OtherID_I8U675_gene_Ao3042_00650 OtherID_Q2U671_gene_AO090120000356	Aory04_000768400	20808.5	21260.2	48422.2	0	0	0	+Inf	0	+Inf	Significant	up
A0A1S9D9B0	Redoxin domain protein OtherID_I8AAV7_gene_Ao3042_00334 OtherID_Q2U6S7_gene_AO090120000112	OAory_01071150	1.09717e+07	1.07243e+07	9.7237e+06	0	0	0	+Inf	0	+Inf	Significant	up
A0A1S9D9B2	Unnamed protein product OtherID_I8AB13_gene_Ao3042_00669	Aory04_000766500	13578.3	13479.7	41641.5	0	0	0	+Inf	0	+Inf	Significant	up
A0A1S9D9B3	Short_chain dehydrogenase_reductase SDR OtherID_I8TWJ1_gene_Ao3042_05245	OAory_01070320	165998	276762	190866	0	0	0	+Inf	0	+Inf	Significant	up
A0A1S9D9B9	Arrestin_like domain_containing protein OtherID_Q2U6Z9_gene_AO090120000027	Aory04_000212000	41649.2	34551.9	38329.9	0	0	0	+Inf	0	+Inf	Significant	up
A0A1S9D9C0	Ribosomal RNA_processing protein 43 OtherID_I8AB02_gene_Ao3042_00345	Aory04_001084600	215480	220476	269345	0	0	0	+Inf	0	+Inf	Significant	up
A0A1S9D9C1	Thioredoxin domain_containing protein	OAory_01072130	383007	412732	408436	0	0	0	+Inf	0	+Inf	Significant	up
A0A1S9D9C2	Unnamed protein product	Aory04_000765400	23776.7	10416.3	15473	0	0	0	+Inf	0	+Inf	Significant	up
A0A1S9D9D4	Spermine synthase OtherID_I8AAZ6_gene_Ao3042_00266 OtherID_Q2U6K9_gene_AO090120000194	OAory_01070520	231922	230838	338368	0	0	0	+Inf	0	+Inf	Significant	up
A0A1S9D9E8	Cytochrome P450 OtherID_I8IPH3_gene_Ao3042_02280	OAory_01072190	128744	142777	235303	0	0	0	+Inf	0	+Inf	Significant	up
A0A1S9D9F0	Ethyl tert_butyl ether degradation EthD OtherID_I8U3A3_gene_Ao3042_02307	Aory04_000922900	311027	281947	252286	0	0	0	+Inf	0	+Inf	Significant	up
A0A1S9D9F3	Serine hydrolase OtherID_Q2U6M9_gene_AO090120000171	OAory_01070720	302867	308531	304888	0	0	0	+Inf	0	+Inf	Significant	up
A0A1S9D9F8	Tyrosine__tRNA ligase OtherID_I8A8K7_gene_Ao3042_02291	OAory_01072290	1.50074e+06	1.43085e+06	1.37373e+06	0	0	0	+Inf	0	+Inf	Significant	up
A0A1S9D9H5	RNP_1 like RNA_binding protein OtherID_I8A1B9_gene_Ao3042_05214	OAory_01070000	915234	928499	1.01068e+06	0	0	0	+Inf	0	+Inf	Significant	up
A0A1S9D9H9	Uncharacterized protein	OAory_01072440	58943.2	62342	74674	4.61553e+06	3.90075e+06	3.45279e+06	0.0163721	0.00735264	-5.93261	Significant	down
A0A1S9D9I4	C2H2_type domain_containing protein OtherID_Q2U737_gene_AO090124000080	OAory_01072730	111129	114591	72431.3	0	0	0	+Inf	0	+Inf	Significant	up
A0A1S9D9I7	fumarate hydratase OtherID_I8U6P6_gene_Ao3042_00315 OtherID_Q2U6Q8_gene_AO090120000133	OAory_01071020	2.58439e+06	2.66157e+06	2.30115e+06	2.63829e+06	3.08582e+06	2.47037e+06	0.920999	0.370069	-0.118728	Nonsignificant	None
A0A1S9D9J7	Uncharacterized protein	OAory_01071120	37915.1	41835.5	38240.8	0	0	0	+Inf	0	+Inf	Significant	up
A0A1S9D9J8	Oxidoreductase domain_containing protein	OAory_01071950	1.07569e+06	893454	923242	0	0	0	+Inf	0	+Inf	Significant	up
A0A1S9D9K0	Unnamed protein product	Aory04_000920000	226850	202502	181765	0	0	0	+Inf	0	+Inf	Significant	up
A0A1S9D9K1	NUDIX hydrolase	OAory_01070300	122167	94471	116246	0	0	0	+Inf	0	+Inf	Significant	up
A0A1S9D9K2	Inositol_1_monophosphatase OtherID_I8A8T2_gene_Ao3042_02348 OtherID_Q2U729_gene_AO090124000088	OAory_01072810	253484	223761	255883	0	0	0	+Inf	0	+Inf	Significant	up
A0A1S9D9K3	Purine nucleoside phosphorylase	OAory_01014330	965524	899048	1.10668e+06	0	0	0	+Inf	0	+Inf	Significant	up
A0A1S9D9K6	Peptidase A1 pepsin	OAory_01014320	386560	367216	408653	0	0	0	+Inf	0	+Inf	Significant	up
A0A1S9D9L2	Exocyst complex component SEC15 OtherID_I8U1A7_gene_Ao3042_03134	OAory_01014360	29672.6	49798.3	47577.4	0	0	0	+Inf	0	+Inf	Significant	up
A0A1S9D9L4	Ribosomal eL28_Mak16 domain_containing protein OtherID_I8U0U7_gene_Ao3042_03141 OtherID_Q2U9I8_gene_AO090701000014	OAory_01014410	3.65158e+06	2.95007e+06	1.62046e+06	0	0	0	+Inf	0	+Inf	Significant	up
A0A1S9D9L9	RNP_1 like RNA_binding protein	OAory_01014420	130088	132879	90647.6	0	0	0	+Inf	0	+Inf	Significant	up
A0A1S9D9M0	V_type proton ATPase subunit E OtherID_I8ABQ5_gene_Ao3042_00352 OtherID_Q2U6U5_gene_AO090120000091	OAory_01071320	3.02978e+06	2.64461e+06	2.53008e+06	0	0	0	+Inf	0	+Inf	Significant	up
A0A1S9D9M5	Transport protein particle (TRAPP) component	OAory_01014390	81063.8	78704.4	81875.5	0	0	0	+Inf	0	+Inf	Significant	up
A0A1S9D9M6	Porin, eukaryotic type OtherID_I8IUN8_gene_Ao3042_11578 OtherID_Q2U9H8_gene_AO090701000026	OAory_01014510	1.1116e+06	1.35198e+06	1.13795e+06	0	0	0	+Inf	0	+Inf	Significant	up
A0A1S9D9M9	UPF0363 domain_containing protein OtherID_I8AD70_gene_Ao3042_11584 OtherID_Q2U9H2_gene_AO090701000032	OAory_01014580	290441	229484	324265	0	0	0	+Inf	0	+Inf	Significant	up
A0A1S9D9N3	Elongator complex protein 2 OtherID_I8IUM9_gene_Ao3042_11581 OtherID_Q2U9H5_gene_AO090701000029	OAory_01014540	82419.9	67093.4	77566.3	0	0	0	+Inf	0	+Inf	Significant	up
A0A1S9D9N4	Alcohol acetyltransferase	OAory_01070700	62807.4	63835.8	64546.2	0	0	0	+Inf	0	+Inf	Significant	up
A0A1S9D9P4	Uncharacterized protein	OAory_01070800	50550.3	57712.2	26644.3	0	0	0	+Inf	0	+Inf	Significant	up
A0A1S9D9P5	Membrane bound O_acyl transferase MBOAT family protein	OAory_01014740	51150	97508.1	54211.5	0	0	0	+Inf	0	+Inf	Significant	up
A0A1S9D9P7	Short_chain dehydrogenase_reductase SDR OtherID_I8U3Z6_gene_Ao3042_01929 OtherID_Q2U9F1_gene_AO090701000054	Aory04_000876300	236751	235263	205882	0	0	0	+Inf	0	+Inf	Significant	up
A0A1S9D9Q0	Formate dehydrogenase OtherID_I8ACH6_gene_Ao3042_11598	OAory_01014710	2.9369e+06	2.44432e+06	2.09583e+06	0	0	0	+Inf	0	+Inf	Significant	up
A0A1S9D9Q1	HAD_superfamily hydrolase subfamily IB hypothetical 1	OAory_01072450	14309.7	11225.5	35775.5	0	0	0	+Inf	0	+Inf	Significant	up
A0A1S9D9Q5	Hsp70 nucleotide exchange factor FES1 OtherID_I8U4D9_gene_Ao3042_01938 OtherID_Q2U9E2_gene_fes1	Aory04_000875500	255217	310132	210119	0	0	0	+Inf	0	+Inf	Significant	up
A0A1S9D9R1	tRNA modification GTPase mnmE	OAory_01014690	88940.9	73094.1	75529.1	0	0	0	+Inf	0	+Inf	Significant	up
A0A1S9D9R5	Histone H3 OtherID_Q2U9D1_gene_AO090701000077 OtherID_I8U4B5_gene_Ao3042_01949	OAory_01014940	194928	224510	230952	0	0	0	+Inf	0	+Inf	Significant	up
A0A1S9D9R6	Alpha_beta hydrolase fold containing protein	OAory_01014980	23313	29708.4	59203.4	0	0	0	+Inf	0	+Inf	Significant	up
A0A1S9D9S5	Succinyl_CoA:3_ketoacid_coenzyme A transferase	OAory_01072650	41817.2	28728.9	10883.1	0	0	0	+Inf	0	+Inf	Significant	up
A0A1S9D9T0	Calcineurin subunit B OtherID_I8A8K8_gene_Ao3042_01962	OAory_01015080	973497	670506	828618	0	0	0	+Inf	0	+Inf	Significant	up
A0A1S9D9T1	Small ribosomal subunit protein uS9m OtherID_I8U4A2_gene_Ao3042_01960 OtherID_Q2U9C0_gene_AO090701000090	OAory_01015060	173963	231462	255968	0	0	0	+Inf	0	+Inf	Significant	up
A0A1S9D9T3	DNA_directed RNA polymerase RBP11_like dimerisation domain_containing protein OtherID_I8U3W5_gene_Ao3042_01955	OAory_01015010	40187.2	88529.4	37831.4	0	0	0	+Inf	0	+Inf	Significant	up
A0A1S9D9T5	tRNA (guanine(26)_N(2))_dimethyltransferase OtherID_Q2U735_gene_AO090124000082	OAory_01072750	61317	77907.9	72985.2	0	0	0	+Inf	0	+Inf	Significant	up
A0A1S9D9U0	Gluconate transport inducer 1_Pac2 OtherID_I8U412_gene_Ao3042_01977 OtherID_Q2U9A3_gene_AO090701000110	Aory04_001363900	118860	115248	51727	0	0	0	+Inf	0	+Inf	Significant	up
A0A1S9D9U2	60S ribosomal subunit assembly_export protein loc1 OtherID_I8A8J6_gene_Ao3042_01954 OtherID_Q2U9C6_gene_loc1	OAory_01014990	27403.7	52197.8	16321.4	0	0	0	+Inf	0	+Inf	Significant	up
A0A1S9D9U3	E3 ubiquitin protein ligase	OAory_01015160	125988	106511	133368	0	0	0	+Inf	0	+Inf	Significant	up
A0A1S9D9U6	Exportin_Importin, Cse1_like OtherID_Q2U992_gene_AO090701000124 OtherID_I8IQ86_gene_Ao3042_01988	OAory_01015330	516562	587286	690589	0	0	0	+Inf	0	+Inf	Significant	up
A0A1S9D9V0	tRNA uridine 5_carboxymethylaminomethyl modification enzyme mnmG	OAory_01015210	43346.2	47610.6	79968.1	0	0	0	+Inf	0	+Inf	Significant	up
A0A1S9D9V2	malate dehydrogenase OtherID_I8U0T6_gene_Ao3042_03140 OtherID_Q2U9I9_gene_AO090701000013	OAory_01014400	1.15902e+07	1.15008e+07	9.78341e+06	0	0	0	+Inf	0	+Inf	Significant	up
A0A1S9D9V4	Enhancer of polycomb_like protein	OAory_01015090	1.63409e+06	1.7013e+06	1.30056e+06	3.63008e+07	1.54623e+07	1.94025e+07	0.0651432	0.0739118	-3.94024	Nonsignificant	None
A0A1S9D9W0	Maintenance of mitochondrial morphology protein 1	MMM1	25404.9	78181.7	57416.8	0	0	0	+Inf	0	+Inf	Significant	up
A0A1S9D9W1	Protein PET100, mitochondrial OtherID_I8U415_gene_Ao3042_01990 OtherID_Q2U990_gene_AO090701000127	OAory_01015360	72024.9	71818.9	64783.7	0	0	0	+Inf	0	+Inf	Significant	up
A0A1S9D9W3	Tuberin, N_terminal	Aory04_001103700	53655.1	63566.7	71065.1	0	0	0	+Inf	0	+Inf	Significant	up
A0A1S9D9X0	HEAT repeat protein OtherID_Q2U985_gene_AO090701000132	OAory_01015410	113656	128583	164468	0	0	0	+Inf	0	+Inf	Significant	up
A0A1S9D9X2	Unnamed protein product OtherID_I8A8K1_gene_Ao3042_01983	Aory04_001263500	173057	158548	111416	0	0	0	+Inf	0	+Inf	Significant	up
A0A1S9D9X8	Sugar transporter	OAory_01015580	256885	330097	252760	0	0	0	+Inf	0	+Inf	Significant	up
A0A1S9D9Y5	Uncharacterized protein	OAory_01015560	58135.9	42680.5	62993.9	0	0	0	+Inf	0	+Inf	Significant	up
A0A1S9D9Y8	Non_structural maintenance of chromosomes element 1 homolog OtherID_Q2U6Z4_gene_AO090120000033	OAory_01071800	14249.2	44379.2	28640.9	0	0	0	+Inf	0	+Inf	Significant	up
A0A1S9D9Z3	Glyoxalase_fosfomycin resistance_dioxygenase domain_containing protein OtherID_I8U1S8_gene_Ao3042_02787 OtherID_Q2U947_gene_AO090701000176	OAory_01015830	43557.5	14669.4	15797.7	0	0	0	+Inf	0	+Inf	Significant	up
A0A1S9D9Z4	Catalase OtherID_I8IMV0_gene_Ao3042_02772 OtherID_Q2U962_gene_AO090701000158	OAory_01015680	546159	753103	733122	0	0	0	+Inf	0	+Inf	Significant	up
A0A1S9D9Z5	Ribosomal protein L14	OAory_01015740	3.10733e+06	3.47444e+06	3.4345e+06	0	0	0	+Inf	0	+Inf	Significant	up
A0A1S9D9Z7	Protein YIF1 OtherID_I8A658_gene_Ao3042_02777 OtherID_Q2U957_gene_AO090701000164	OAory_01015720	351094	470991	400368	0	0	0	+Inf	0	+Inf	Significant	up
A0A1S9DA00	Imidazoleglycerol_phosphate dehydratase OtherID_I8A8M4_gene_Ao3042_01944 OtherID_Q2U9D6_gene_AO090701000070	OAory_01014900	519531	576829	438015	0	0	0	+Inf	0	+Inf	Significant	up
A0A1S9DA01	ATP synthase subunit d, mitochondrial	OAory_01015760	4.63009e+06	4.15919e+06	3.63847e+06	0	0	0	+Inf	0	+Inf	Significant	up
A0A1S9DA02	Tetratricopeptide repeat_containing protein	OAory_01015930	100899	92306.7	116253	0	0	0	+Inf	0	+Inf	Significant	up
A0A1S9DA03	Signal recognition particle receptor, alpha subunit, N_terminal	OAory_01015710	114444	134780	157794	460169	399816	0	0.315524	0.00178124	-1.66418	Significant	down
A0A1S9DA04	Phospholipid_transporting ATPase OtherID_I8U1B2_gene_Ao3042_02765 OtherID_Q2U969_gene_AO090701000148	OAory_01015590	21940.2	25329.2	19788.4	0	0	0	+Inf	0	+Inf	Significant	up
A0A1S9DA05	aldehyde dehydrogenase (NAD(+)) OtherID_I8IN33_gene_Ao3042_02783 OtherID_Q2U951_gene_AO090701000172	OAory_01015780	136778	158586	186613	0	0	0	+Inf	0	+Inf	Significant	up
A0A1S9DA07	2_methylcitrate dehydratase OtherID_I8A605_gene_Ao3042_02786 OtherID_Q2U948_gene_AO090701000175	OAory_01015820	1.15105e+06	1.09026e+06	1.33212e+06	1.33305e+06	1.4529e+06	0	0.855105	0.147258	-0.225826	Nonsignificant	None
A0A1S9DA10	Uncharacterized protein	OAory_01015000	1.11459e+06	1.19897e+06	871390	0	0	0	+Inf	0	+Inf	Significant	up
A0A1S9DA16	NADH dehydrogenase [ubiquinone] 1 alpha subcomplex subunit	OAory_01015920	1.89335e+06	1.92077e+06	1.79507e+06	0	0	0	+Inf	0	+Inf	Significant	up
A0A1S9DA17	Pre_rRNA_processing protein RIX1 OtherID_I8A619_gene_Ao3042_02799 OtherID_Q2U935_gene_AO090701000189	Aory04_000066700	131507	150862	120046	0	0	0	+Inf	0	+Inf	Significant	up
A0A1S9DA21	Small GTP_binding protein domain_containing protein	OAory_01016130	197073	249665	293943	0	0	0	+Inf	0	+Inf	Significant	up
A0A1S9DA22	Ribosomal lysine N_methyltransferase 4	OAory_01015100	53530.6	52779.6	47878.6	0	0	0	+Inf	0	+Inf	Significant	up
A0A1S9DA28	Secretory lipase OtherID_I8A8L7_gene_Ao3042_02281 OtherID_Q2U798_gene_AO090124000015	Aory04_000216600	281410	365203	330555	0	0	0	+Inf	0	+Inf	Significant	up
A0A1S9DA32	Acireductone dioxygenase OtherID_I8U410_gene_ADI1	ADI1	1.35354e+06	1.01006e+06	985173	0	0	0	+Inf	0	+Inf	Significant	up
A0A1S9DA34	RNP_1 like RNA_binding protein OtherID_I8A6C7_gene_Ao3042_02819 OtherID_Q2U915_gene_AO090701000212	OAory_01016120	116093	71171.2	116525	0	0	0	+Inf	0	+Inf	Significant	up
A0A1S9DA35	Transcription elongation factor SPT4	OAory_01016080	254751	185062	317018	0	0	0	+Inf	0	+Inf	Significant	up
A0A1S9DA36	xyloglucan_specific endo_beta_1,4_glucanase OtherID_I8U1K4_gene_Ao3042_02795	OAory_01015890	31752.5	56671.1	60017.8	0	0	0	+Inf	0	+Inf	Significant	up
A0A1S9DA40	Unnamed protein product OtherID_I8U160_gene_Ao3042_02844 OtherID_Q2U8Z1_gene_AO090701000238	Aory04_000071500	427509	714796	1.18312e+06	0	0	0	+Inf	0	+Inf	Significant	up
A0A1S9DA53	MOZ protein represents a chromatin_associated acetyltransferase OtherID_I8IQ67_gene_Ao3042_01994 OtherID_Q2U986_gene_AO090701000131	OAory_01015400	13825.8	13336.9	8295.3	0	0	0	+Inf	0	+Inf	Significant	up
A0A1S9DA55	Serine_threonine_protein phosphatase	OAory_01016090	329567	354649	371759	0	0	0	+Inf	0	+Inf	Significant	up
A0A1S9DA56	Ribosome_releasing factor 2, mitochondrial	MEF2	96574.2	107687	117061	0	0	0	+Inf	0	+Inf	Significant	up
A0A1S9DA62	TRAPP II complex, Trs120 OtherID_I8U3X5_gene_Ao3042_01930 OtherID_Q2U9F0_gene_AO090701000055	OAory_01014770	63635	64797.6	73083.9	0	0	0	+Inf	0	+Inf	Significant	up
A0A1S9DA63	Homoserine O_acetyltransferase	OAory_01016310	292259	310685	310970	0	0	0	+Inf	0	+Inf	Significant	up
A0A1S9DA66	Carboxypeptidase	Aory04_000069700	3.4165e+06	3.30011e+06	3.12382e+06	0	0	0	+Inf	0	+Inf	Significant	up
A0A1S9DA68	Thioesterase superfamily protein	Aory04_000072600	140003	97536.5	107958	0	0	0	+Inf	0	+Inf	Significant	up
A0A1S9DA72	Mitochondrial protein Pet127	OAory_01014870	30154.4	42908.1	45528.2	0	0	0	+Inf	0	+Inf	Significant	up
A0A1S9DA79	DNA_binding SAP domain protein OtherID_I8A6E2_gene_Ao3042_02838	Aory04_000070900	84377.7	69521.8	88751	0	0	0	+Inf	0	+Inf	Significant	up
A0A1S9DA81	Arf GTPase activating protein	OAory_01016540	275717	272424	308280	0	0	0	+Inf	0	+Inf	Significant	up
A0A1S9DA88	Uncharacterized protein	OAory_01016830	158939	138428	338351	0	0	0	+Inf	0	+Inf	Significant	up
A0A1S9DA89	Transcription factor CBF_NF_Y_histone domain_containing protein	OAory_01014350	701235	723556	648031	0	0	0	+Inf	0	+Inf	Significant	up
A0A1S9DA94	poly(A)_specific ribonuclease OtherID_I8U138_gene_Ao3042_02908 OtherID_Q2U8S7_gene_AO090701000308	OAory_01016930	145857	135305	149053	0	0	0	+Inf	0	+Inf	Significant	up
A0A1S9DA96	Glycoside hydrolase family 3 domain protein	OAory_01016610	990141	1.51075e+06	2.8274e+06	0	0	0	+Inf	0	+Inf	Significant	up
A0A1S9DA97	RNA polymerase II holoenzyme cyclin_like subunit	OAory_01016680	38495.3	31114.5	20408.8	0	0	0	+Inf	0	+Inf	Significant	up
A0A1S9DA98	26S proteasome subunit P45 OtherID_I8U1V7_gene_Ao3042_02881	OAory_01016660	1.4833e+06	1.47518e+06	1.70014e+06	1.00731e+06	821018	1.02263e+06	1.63405	0.00356453	0.708455	Significant	up
A0A1S9DA99	catechol O_methyltransferase	OAory_01016720	342843	263533	369813	0	0	0	+Inf	0	+Inf	Significant	up
A0A1S9DAA2	Ankyrin	OAory_01016740	0	75897.4	95863.5	528449	403098	162641	0.235464	0.13804	-2.08642	Nonsignificant	None
A0A1S9DAA4	Tetratricopeptide TPR_2 repeat_containing protein	OAory_01016760	305725	310227	326593	0	0	0	+Inf	0	+Inf	Significant	up
A0A1S9DAA9	Oxidoreductase domain protein OtherID_I8U1Y9_gene_Ao3042_02886 OtherID_Q2U8U9_gene_AO090701000284	OAory_01016710	1.91128e+06	1.80449e+06	1.45954e+06	0	0	0	+Inf	0	+Inf	Significant	up
A0A1S9DAB3	aldehyde dehydrogenase (NAD(+))	OAory_01017030	544326	570873	613263	0	0	0	+Inf	0	+Inf	Significant	up
A0A1S9DAB5	Enoyl_CoA hydratase_isomerase OtherID_I8U401_gene_Ao3042_01991 OtherID_Q2U989_gene_AO090701000128	OAory_01015370	1.60643e+06	1.47706e+06	1.72703e+06	0	0	0	+Inf	0	+Inf	Significant	up
A0A1S9DAB6	ABC transporter related protein OtherID_Q2U8V1_gene_AO090701000282 OtherID_I8U149_gene_Ao3042_02884	OAory_01016690	454467	478579	526578	602486	181974	225551	1.44516	0.378269	0.531225	Nonsignificant	None
A0A1S9DAB8	Amine oxidase OtherID_I8A7I1_gene_Ao3042_02907	OAory_01016920	452626	465364	483876	0	0	0	+Inf	0	+Inf	Significant	up
A0A1S9DAC2	NADH:ubiquinone oxidoreductase, B12 subunit	OAory_01016940	464992	815122	572151	0	0	0	+Inf	0	+Inf	Significant	up
A0A1S9DAC3	AMP_dependent synthetase and ligase OtherID_I8INC2_gene_Ao3042_02910	OAory_01016960	507932	442454	654816	0	0	0	+Inf	0	+Inf	Significant	up
A0A1S9DAC5	Polyprenyl synthetase OtherID_I8U1L3_gene_Ao3042_02827	OAory_01016200	314968	419858	467469	0	0	0	+Inf	0	+Inf	Significant	up
A0A1S9DAC6	Protein involved in synaptic transmission and general secretion Sec1 family_like protein OtherID_I8U498_gene_Ao3042_01928 OtherID_Q2U9F2_gene_AO090701000053	OAory_01014750	177621	138122	203918	0	0	0	+Inf	0	+Inf	Significant	up
A0A1S9DAC9	beta_N_acetylhexosaminidase	Aory04_000079500	39092.2	40420.7	24721.8	0	0	0	+Inf	0	+Inf	Significant	up
A0A1S9DAD4	Mid2 domain_containing protein	OAory_01016890	334439	244319	193612	0	0	0	+Inf	0	+Inf	Significant	up
A0A1S9DAD6	Mso1 N_terminal domain_containing protein OtherID_Q2U971_gene_AO090701000146	OAory_01015570	88450.4	76693.2	42655.6	0	0	0	+Inf	0	+Inf	Significant	up
A0A1S9DAD7	Berberine_berberine domain protein OtherID_I8U1F8_gene_Ao3042_02918	OAory_01017040	627125	553007	554501	0	0	0	+Inf	0	+Inf	Significant	up
A0A1S9DAF1	Translation elongation factor EF1B, gamma chain, conserved OtherID_I8U4D3_gene_Ao3042_01959 OtherID_Q2U9C1_gene_AO090701000089	Aory04_001336900	5.35073e+06	6.62957e+06	6.90505e+06	1.81392e+06	1.66676e+06	2.73862e+06	3.03657	0.00195028	1.60244	Significant	up
A0A1S9DAF2	NmrA_like domain_containing protein	OAory_01017220	144748	157555	140504	0	0	0	+Inf	0	+Inf	Significant	up
A0A1S9DAG2	Protein kinase domain_containing protein	OAory_01016600	35617	49653.3	32570.2	0	0	0	+Inf	0	+Inf	Significant	up
A0A1S9DAG5	Serine_threonine_protein phosphatase	OAory_01017340	115660	129122	100808	1.36665e+06	1.03887e+06	1.06195e+06	0.0996666	0.00981133	-3.32675	Significant	down
A0A1S9DAG6	Glucose_methanol_choline oxidoreductase	OAory_01017630	32728.9	12476.6	0	675176	418757	335377	0.0474413	0.0414578	-4.39771	Nonsignificant	None
A0A1S9DAG9	FAD linked oxidase domain_containing protein	OAory_01017190	416527	439727	446449	0	0	0	+Inf	0	+Inf	Significant	up
A0A1S9DAH7	Dihydrodipicolinate synthetase	Aory04_001122600	441809	417401	421751	0	0	0	+Inf	0	+Inf	Significant	up
A0A1S9DAI5	RhoGAP protein	OAory_01017510	49992.9	17373.1	44810.4	0	0	0	+Inf	0	+Inf	Significant	up
A0A1S9DAI8	inositol_3_phosphate synthase	OAory_01017390	86217.2	105677	84523.5	440628	0	1.3123e+06	0.105126	0.322832	-3.24981	Nonsignificant	None
A0A1S9DAI9	4_aminobutyrate aminotransferase OtherID_Q2U920_gene_AO090701000206	OAory_01016070	2.51884e+06	2.43007e+06	1.98636e+06	0	0	0	+Inf	0	+Inf	Significant	up
A0A1S9DAJ0	1,3_beta_glucanosyltransferase OtherID_I8A653_gene_Ao3042_02981 OtherID_Q2U8L0_gene_AO090701000389	Aory04_001232200	1.07649e+06	1.22546e+06	1.11619e+06	0	0	0	+Inf	0	+Inf	Significant	up
A0A1S9DAJ2	Cytochrome P450	Aory04_001121500	258378	202791	224244	5.78558e+06	3.87505e+06	1.72614e+06	0.0601938	0.093162	-4.05424	Nonsignificant	None
A0A1S9DAK0	GTP cyclohydrolase II	OAory_01017720	3.13434e+06	3.02527e+06	3.2748e+06	0	0	0	+Inf	0	+Inf	Significant	up
A0A1S9DAK1	RNA helicase	OAory_01017710	1.01854e+06	1.21669e+06	1.15546e+06	0	1.31803e+06	860386	1.03766	0.84007	0.0533393	Nonsignificant	None
A0A1S9DAK5	Ubiquitin_conjugating enzyme E2 2 OtherID_I8A6C4_gene_Ao3042_02976 OtherID_Q2U8L5_gene_AO090701000381	OAory_01017580	490912	368948	394596	0	0	0	+Inf	0	+Inf	Significant	up
A0A1S9DAK6	NAD_dependent epimerase_dehydratase OtherID_I8IMW2_gene_Ao3042_03020	Aory04_001275900	118440	153935	161761	0	0	0	+Inf	0	+Inf	Significant	up
A0A1S9DAK7	Unnamed protein product	Aory04_001231800	30888.2	81084.1	47374.5	0	0	0	+Inf	0	+Inf	Significant	up
A0A1S9DAL3	Short_chain dehydrogenase_reductase SDR	OAory_01017860	574620	439545	525619	0	0	0	+Inf	0	+Inf	Significant	up
A0A1S9DAL7	GAF domain protein	OAory_01017920	122507	98083.8	101200	0	0	0	+Inf	0	+Inf	Significant	up
A0A1S9DAM6	Nascent polypeptide_associated complex subunit alpha OtherID_I8A692_gene_Ao3042_02779 OtherID_Q2U955_gene_egd2	OAory_01015750	7.45539e+06	7.40354e+06	6.63952e+06	0	0	0	+Inf	0	+Inf	Significant	up
A0A1S9DAN1	HAD_superfamily hydrolase subfamily IA variant 2	Aory04_000062900	923283	715700	663570	0	0	0	+Inf	0	+Inf	Significant	up
A0A1S9DAN4	Unnamed protein product OtherID_I8IN12_gene_Ao3042_03021 OtherID_Q2U8H3_gene_AO090701000431	Aory04_001275800	439935	421681	465767	0	0	0	+Inf	0	+Inf	Significant	up
A0A1S9DAP3	Fumarylacetoacetate (FAA) hydrolase	OAory_01018220	118301	185076	0	1.32963e+06	911952	1.22855e+06	0.131137	0.00878401	-2.93085	Significant	down
A0A1S9DAR4	S_(hydroxymethyl)glutathione dehydrogenase	OAory_01017500	2.00402e+06	1.98239e+06	2.51512e+06	1.38907e+06	2.50348e+06	2.52053e+06	1.01379	0.946501	0.0197597	Nonsignificant	None
A0A1S9DAS8	DNA_directed RNA polymerase III subunit OtherID_I8U259_gene_Ao3042_02834	OAory_01016250	66022.5	58031	66939.3	0	0	0	+Inf	0	+Inf	Significant	up
A0A1S9DAT2	NADH:ubiquinone oxidoreductase complex I intermediate_associated protein 30	OAory_01018480	973126	1.04167e+06	1.13242e+06	0	0	0	+Inf	0	+Inf	Significant	up
A0A1S9DAT3	High osmolarity signaling protein SHO1	OAory_01017700	263214	241974	306075	0	0	0	+Inf	0	+Inf	Significant	up
A0A1S9DAV1	Histidine acid phosphatase	OAory_01018680	27039.2	25114.4	29182.1	0	0	0	+Inf	0	+Inf	Significant	up
A0A1S9DAV5	Uncharacterized protein	OAory_01019030	62584.2	64075.1	42834.4	0	0	0	+Inf	0	+Inf	Significant	up
A0A1S9DAV7	Polysaccharide lyase OtherID_I8U1T4_gene_Ao3042_03091	Aory04_000055600	30392.4	18878.8	31885.9	0	0	0	+Inf	0	+Inf	Significant	up
A0A1S9DAV8	RNP_1 like RNA_binding protein	OAory_01016550	4.15258e+06	3.76954e+06	2.67392e+06	387374	1.24959e+07	0	0.548311	0.714783	-0.866932	Nonsignificant	None
A0A1S9DAV9	Exosome complex subunit Rrp46	OAory_01017900	59236.9	74084.4	36972.1	0	0	0	+Inf	0	+Inf	Significant	up
A0A1S9DAW0	Glutathione S_transferase domain_containing protein	Aory04_001229600	82788.7	64527.3	83156.2	0	0	0	+Inf	0	+Inf	Significant	up
A0A1S9DAX5	MARVEL_like domain OtherID_I8A5V3_gene_Ao3042_02891 OtherID_Q2U8U4_gene_AO090701000290	OAory_01016750	214080	159427	205212	0	0	0	+Inf	0	+Inf	Significant	up
A0A1S9DAY0	Carboxylic ester hydrolase	OAory_01019040	287149	392314	444567	0	0	0	+Inf	0	+Inf	Significant	up
A0A1S9DAY1	Carboxylesterase type B	OAory_01016850	55994.4	40271.1	89337.8	0	0	0	+Inf	0	+Inf	Significant	up
A0A1S9DAY3	O_methyltransferase family 2	OAory_01018890	98646.7	29292.2	36574	0	0	0	+Inf	0	+Inf	Significant	up
A0A1S9DAZ3	Unnamed protein product OtherID_I8A760_gene_Ao3042_02909 OtherID_Q2U8S6_gene_AO090701000310	Aory04_000079000	595170	668352	522044	0	0	0	+Inf	0	+Inf	Significant	up
A0A1S9DB07	Glycosyl transferase family 8	Aory04_000048200	140459	89592	148011	0	0	0	+Inf	0	+Inf	Significant	up
A0A1S9DB14	2OG_Fe(II) oxygenase	OAory_01017050	117389	134971	148051	0	0	0	+Inf	0	+Inf	Significant	up
A0A1S9DB18	Transcription initiation factor TFIID subunit 8 OtherID_Q2U836_gene_AO090701000586	OAory_01019410	67060.6	58091.3	50790.5	0	0	0	+Inf	0	+Inf	Significant	up
A0A1S9DB24	D_isomer specific 2_hydroxyacid dehydrogenase NAD_binding protein	OAory_01017770	233351	153318	168605	0	0	0	+Inf	0	+Inf	Significant	up
A0A1S9DB26	glutamine__tRNA ligase OtherID_I8A8Y3_gene_Ao3042_01737	OAory_01019460	841269	912874	929914	0	0	0	+Inf	0	+Inf	Significant	up
A0A1S9DB27	AB hydrolase_1 domain_containing protein OtherID_I8IQR1_gene_Ao3042_01742 OtherID_Q2U822_gene_AO090701000602	OAory_01019510	646976	567981	849591	0	0	0	+Inf	0	+Inf	Significant	up
A0A1S9DB33	Protein involved in synaptic transmission and general secretion Sec1 family_like protein OtherID_Q2U818_gene_AO090701000606	OAory_01019540	404331	393340	433968	0	0	0	+Inf	0	+Inf	Significant	up
A0A1S9DB38	Unnamed protein product OtherID_I8U200_gene_Ao3042_02940	Aory04_001230800	404398	339238	294627	0	0	0	+Inf	0	+Inf	Significant	up
A0A1S9DB44	DUF7728 domain_containing protein OtherID_Q2U7Y3_gene_AO090701000652	OAory_01019830	122494	51148.8	93977.1	0	0	0	+Inf	0	+Inf	Significant	up
A0A1S9DB46	Cupin 2 conserved barrel domain protein OtherID_I8A6I3_gene_Ao3042_02953	Aory04_001120300	621791	736610	624637	0	0	0	+Inf	0	+Inf	Significant	up
A0A1S9DB48	Glycoside hydrolase family 31 OtherID_I8IQS6_gene_Ao3042_01769	OAory_01019740	590524	656036	677255	0	0	0	+Inf	0	+Inf	Significant	up
A0A1S9DB70	Pleckstrin homology domain, Mcp5_type	OAory_01020030	123397	134988	137502	254588	0	121482	0.701797	0.553984	-0.510875	Nonsignificant	None
A0A1S9DB74	Aminotransferase class I and II OtherID_Q2U7W5_gene_AO090701000675	OAory_01020020	54898.3	44214.2	73382.4	0	0	0	+Inf	0	+Inf	Significant	up
A0A1S9DB77	Ferrochelatase	OAory_01020080	156679	141390	189650	0	0	0	+Inf	0	+Inf	Significant	up
A0A1S9DB85	Alcohol dehydrogenase GroES domain protein OtherID_I8A930_gene_Ao3042_01787	OAory_01019890	41864.2	53536.8	60318	0	0	0	+Inf	0	+Inf	Significant	up
A0A1S9DB92	Single_strand binding protein OtherID_I8IE01_gene_Ao3042_07716	OAory_01020220	579465	630663	527724	0	0	0	+Inf	0	+Inf	Significant	up
A0A1S9DB97	Mitochondrial export protein Som1 OtherID_I8A9R8_gene_Ao3042_01727 OtherID_Q2U837_gene_AO090701000585	OAory_01019400	78059.6	54946.2	51084.5	0	0	0	+Inf	0	+Inf	Significant	up
A0A1S9DBA0	Amine oxidase OtherID_I8U1R4_gene_Ao3042_03076 OtherID_Q2U8B9_gene_AO090701000490	OAory_01018570	149525	142341	187890	0	0	0	+Inf	0	+Inf	Significant	up
A0A1S9DBA2	Squalene monooxygenase OtherID_I8U4H5_gene_Ao3042_01807 OtherID_Q2U7V6_gene_AO090701000685	OAory_01020110	330781	344399	389774	2.58508e+06	0	2.27474e+06	0.14609	0.0448979	-2.77507	Nonsignificant	None
A0A1S9DBA3	BHLH domain_containing protein OtherID_I8A852_gene_Ao3042_02013 OtherID_Q2U7S8_gene_AO090701000716	OAory_01020330	2.7666e+06	3.35932e+06	2.95484e+06	0	0	0	+Inf	0	+Inf	Significant	up
A0A1S9DBA6	Probable Xaa_Pro aminopeptidase P	OAory_01020360	789466	816782	822772	0	0	0	+Inf	0	+Inf	Significant	up
A0A1S9DBA8	Preprotein translocase, SecY subunit OtherID_Q2U7R7_gene_AO090701000730 OtherID_I8U3Y3_gene_Ao3042_02024	OAory_01020430	1.2764e+06	1.46141e+06	1.66501e+06	0	0	0	+Inf	0	+Inf	Significant	up
A0A1S9DBA9	Barwin_related endoglucanase	Aory04_000205100	49503	20634.1	40580.5	0	0	0	+Inf	0	+Inf	Significant	up
A0A1S9DBB3	Arginine biosynthesis bifunctional protein ArgJ, mitochondrial OtherID_I8IPZ0_gene_Ao3042_02023 OtherID_Q2U7R8_gene_AO090701000729	OAory_01020420	262064	256210	267627	0	0	0	+Inf	0	+Inf	Significant	up
A0A1S9DBB4	Phenylalanine ammonia_lyase	OAory_01019500	45243.5	45289.6	60744.6	0	0	0	+Inf	0	+Inf	Significant	up
A0A1S9DBC0	Stress protein DDR48	OAory_01020520	148168	139530	101412	0	0	0	+Inf	0	+Inf	Significant	up
A0A1S9DBC3	ABC transporter transmembrane region	OAory_01020290	246939	215836	303786	0	0	0	+Inf	0	+Inf	Significant	up
A0A1S9DBC9	Serine_threonine kinase receptor_associated protein OtherID_I8A948_gene_Ao3042_02045	OAory_01020630	139154	138762	137392	0	0	0	+Inf	0	+Inf	Significant	up
A0A1S9DBD1	Short_chain dehydrogenase_reductase SDR	OAory_01018870	2.13656e+06	2.16832e+06	1.7933e+06	0	0	0	+Inf	0	+Inf	Significant	up
A0A1S9DBD3	pyridoxal 5_phosphate synthase (glutamine hydrolyzing) OtherID_I8IPU9_gene_Ao3042_02020 OtherID_Q2U7S1_gene_AO090701000725	OAory_01020390	1.87119e+06	2.00445e+06	2.19195e+06	0	0	0	+Inf	0	+Inf	Significant	up
A0A1S9DBD5	L_carnitine dehydratase_bile acid_inducible protein F	OAory_01019700	30594.7	30255.7	36381.7	0	0	0	+Inf	0	+Inf	Significant	up
A0A1S9DBD6	NAD(P)H_hydrate epimerase	OAory_01020660	109998	51710.2	89597.9	0	0	0	+Inf	0	+Inf	Significant	up
A0A1S9DBD7	RNP_1 like RNA_binding protein OtherID_I8U3W0_gene_Ao3042_02049	Aory04_000698000	60380.6	69023.3	68222.4	0	0	0	+Inf	0	+Inf	Significant	up
A0A1S9DBE2	non_specific serine_threonine protein kinase OtherID_Q2U7N6_gene_AO090701000767 OtherID_I8U3G8_gene_Ao3042_02055	OAory_01020720	138911	96897.4	120814	117245	0	126894	0.973826	0.855504	-0.0382638	Nonsignificant	None
A0A1S9DBE5	DUF3500 domain_containing protein	OAory_01020760	29776.4	33524.1	18997.1	0	0	0	+Inf	0	+Inf	Significant	up
A0A1S9DBE8	Non_heme dioxygenase N_terminal domain OtherID_Q2U8D3_gene_AO090701000472	OAory_01018450	44377	82615.7	42662.5	0	0	0	+Inf	0	+Inf	Significant	up
A0A1S9DBE9	D_xylose reductase [NAD(P)H] OtherID_I8U3W4_gene_Ao3042_02041 OtherID_Q2U7Q0_gene_AO090701000751	OAory_01020590	908471	975690	959352	0	0	0	+Inf	0	+Inf	Significant	up
A0A1S9DBF9	Ribosomal protein S35, mitochondrial OtherID_I8A906_gene_Ao3042_02050 OtherID_Q2U7P1_gene_AO090701000761	OAory_01020690	469784	433248	377068	0	0	0	+Inf	0	+Inf	Significant	up
A0A1S9DBG2	Unnamed protein product OtherID_I8A993_gene_Ao3042_02084 OtherID_Q2U7K6_gene_AO090701000801	Aory04_001349700	239584	202869	499256	0	0	0	+Inf	0	+Inf	Significant	up
A0A1S9DBG3	Protein kinase	Aory04_000694200	27944.7	8433.62	9220.88	0	0	0	+Inf	0	+Inf	Significant	up
A0A1S9DBG4	Ketol_acid reductoisomerase, mitochondrial OtherID_I8U086_gene_Ao3042_03507 OtherID_Q2U860_gene_AO090701000557	Aory04_000050100	6.4334e+06	6.59911e+06	7.36908e+06	1.20265e+07	1.34935e+07	1.19995e+07	0.54376	0.0005657	-0.878958	Significant	down
A0A1S9DBG5	Ubiquitin interaction motif protein	OAory_01020710	200019	179030	246569	0	0	0	+Inf	0	+Inf	Significant	up
A0A1S9DBG7	Carboxylic ester hydrolase	OAory_01020840	138551	162605	81676.8	0	0	0	+Inf	0	+Inf	Significant	up
A0A1S9DBG9	Mitochondrial outer membrane translocase complex, subunit Tom70 OtherID_I8A887_gene_Ao3042_02067 OtherID_Q2U7M4_gene_AO090701000781	OAory_01020790	711978	740511	815814	0	0	0	+Inf	0	+Inf	Significant	up
A0A1S9DBH2	tryptophan__tRNA ligase	OAory_01020810	613320	707441	796483	0	0	0	+Inf	0	+Inf	Significant	up
A0A1S9DBH8	Glucose_methanol_choline oxidoreductase	OAory_01018750	323443	392202	377809	0	0	0	+Inf	0	+Inf	Significant	up
A0A1S9DBI0	NADP_dependent oxidoreductase domain OtherID_Q2U7I7_gene_AO090701000824	Aory04_000706900	1.54159e+06	1.73707e+06	2.4368e+06	0	0	0	+Inf	0	+Inf	Significant	up
A0A1S9DBI1	Peptidase S41	OAory_01019370	8112.17	16455.1	19246.8	0	0	0	+Inf	0	+Inf	Significant	up
A0A1S9DBI6	Endoplasmic reticulum_Golgi intermediate compartment protein OtherID_I8A974_gene_Ao3042_02080	OAory_01020910	116919	114520	220073	0	0	0	+Inf	0	+Inf	Significant	up
A0A1S9DBJ0	Phospholipid_glycerol acyltransferase	OAory_01021230	44397	48469.6	49009	0	0	0	+Inf	0	+Inf	Significant	up
A0A1S9DBJ3	beta_glucosidase	OAory_01021280	139382	118068	115255	0	0	0	+Inf	0	+Inf	Significant	up
A0A1S9DBK0	FAD linked oxidase domain_containing protein	Aory04_000709000	55417.6	50773.6	42713.5	0	0	0	+Inf	0	+Inf	Significant	up
A0A1S9DBK3	FUN14 family protein OtherID_I8IPZ6_gene_Ao3042_02021 OtherID_Q2U7S0_gene_AO090701000727	OAory_01020400	98788	136454	114197	0	0	0	+Inf	0	+Inf	Significant	up
A0A1S9DBK8	Hydrophobin	OAory_01019570	601827	771388	1.13596e+06	0	0	0	+Inf	0	+Inf	Significant	up
A0A1S9DBL1	Unnamed protein product	Aory04_000710900	894678	1.24137e+06	993972	0	0	0	+Inf	0	+Inf	Significant	up
A0A1S9DBN2	Phosphoglycerate mutase	OAory_01021540	19766.3	122057	113521	0	0	0	+Inf	0	+Inf	Significant	up
A0A1S9DBP6	SH3 domain_containing protein OtherID_Q2U7W9_gene_AO090701000671	OAory_01019970	89116.6	71973.4	80751.7	0	0	0	+Inf	0	+Inf	Significant	up
A0A1S9DBP9	Aminotransferase class IV	OAory_01020800	39989.1	10630.6	23459.1	0	0	0	+Inf	0	+Inf	Significant	up
A0A1S9DBQ4	ATP_dependent DNA helicase II subunit 1 OtherID_Q2MHH4_gene_ku70	OAory_01020070	75321.2	85327.3	82061.9	0	0	0	+Inf	0	+Inf	Significant	up
A0A1S9DBQ7	C3H1_type domain_containing protein	OAory_01019550	80221.7	12692.4	31485.8	0	0	0	+Inf	0	+Inf	Significant	up
A0A1S9DBR9	FMN_dependent alpha_hydroxy acid dehydrogenase	OAory_01021710	314541	258051	281193	0	0	0	+Inf	0	+Inf	Significant	up
A0A1S9DBT6	Hemerythrin HHE cation binding domain protein	OAory_01087700	56039.1	40781	34332	0	0	0	+Inf	0	+Inf	Significant	up
A0A1S9DBU2	2,4_dienoyl_CoA reductase [(3E)_enoyl_CoA_producing] OtherID_I8A9S1_gene_Ao3042_01782 OtherID_Q2U7Y0_gene_AO090701000656	OAory_01019850	464684	475547	608995	0	0	0	+Inf	0	+Inf	Significant	up
A0A1S9DBU3	Peptidase A1 pepsin	Aory04_000192100	253840	199406	114005	0	0	0	+Inf	0	+Inf	Significant	up
A0A1S9DBU4	Unnamed protein product	Aory04_000700000	702901	741726	788017	0	0	0	+Inf	0	+Inf	Significant	up
A0A1S9DBV3	HAD_superfamily hydrolase subfamily IA variant 3 OtherID_I8IQ51_gene_Ao3042_02039 OtherID_Q2U7Q2_gene_AO090701000749	OAory_01020570	3.66029e+06	3.83004e+06	3.7821e+06	0	0	0	+Inf	0	+Inf	Significant	up
A0A1S9DBW2	Secreted protein OtherID_I7ZRH9_gene_Ao3042_09543 OtherID_Q2U1F2_gene_AO090011000053	OAory_01087610	183272	223788	193951	0	0	0	+Inf	0	+Inf	Significant	up
A0A1S9DBW3	30S ribosomal protein S16 OtherID_I8IQ45_gene_Ao3042_02048 OtherID_Q2U7P3_gene_AO090701000758	OAory_01020670	125279	171627	119401	0	0	0	+Inf	0	+Inf	Significant	up
A0A1S9DBW9	Microcystin LR degradation protein MlrC	Aory04_000190100	152830	143216	177051	0	0	0	+Inf	0	+Inf	Significant	up
A0A1S9DBX2	Carboxylic ester hydrolase	OAory_01087880	777304	877943	924318	0	0	0	+Inf	0	+Inf	Significant	up
A0A1S9DBX3	Monooxygenase FAD_binding protein	OAory_01020770	14301.4	41596.4	40165.3	0	0	0	+Inf	0	+Inf	Significant	up
A0A1S9DBY3	MARVEL_like domain OtherID_I8IPW7_gene_Ao3042_02075	OAory_01020870	13135.9	2442.29	30324.2	0	0	0	+Inf	0	+Inf	Significant	up
A0A1S9DBY5	Exocyst complex component Sec8 OtherID_I8A8E0_gene_Ao3042_02015 OtherID_Q2U7S6_gene_AO090701000719	OAory_01020350	75514.3	62107.3	99933.8	0	0	0	+Inf	0	+Inf	Significant	up
A0A1S9DBY8	Non_heme dioxygenase N_terminal domain	OAory_01021700	59534.2	28308.5	30501.8	0	0	0	+Inf	0	+Inf	Significant	up
A0A1S9DC05	NUDIX hydrolase OtherID_Q2U7Q4_gene_AO090701000747	Aory04_000699200	97428.8	147556	137584	0	0	0	+Inf	0	+Inf	Significant	up
A0A1S9DC14	Purine or other phosphorylase family 1	OAory_01088260	98118.6	97360.5	136690	0	0	0	+Inf	0	+Inf	Significant	up
A0A1S9DC32	Alcohol dehydrogenase GroES domain protein	OAory_01088480	39976.7	21497.2	17842.2	0	0	0	+Inf	0	+Inf	Significant	up
A0A1S9DC43	xylan 1,4_beta_xylosidase	OAory_01088580	165372	346124	465821	0	0	0	+Inf	0	+Inf	Significant	up
A0A1S9DC46	Unnamed protein product OtherID_I8IAL9_gene_Ao3042_09612	Aory04_001253700	62034.6	88822.7	91423.5	0	0	0	+Inf	0	+Inf	Significant	up
A0A1S9DC47	Cell wall galactomannoprotein OtherID_I8TJS6_gene_Ao3042_09604 OtherID_Q2U193_gene_AO090011000119	Aory04_001151600	2.35663e+07	2.23024e+07	1.73955e+07	0	0	0	+Inf	0	+Inf	Significant	up
A0A1S9DC56	Uncharacterized protein	OAory_01088610	492195	320353	420940	0	0	0	+Inf	0	+Inf	Significant	up
A0A1S9DC64	CipC protein	OAory_01088530	292542	219325	255033	0	0	0	+Inf	0	+Inf	Significant	up
A0A1S9DC66	Alcohol dehydrogenase GroES domain protein OtherID_I8IAJ1_gene_Ao3042_09627 OtherID_Q2U163_gene_AO090011000154	OAory_01088710	377944	359987	367811	0	0	0	+Inf	0	+Inf	Significant	up
A0A1S9DC94	Unnamed protein product OtherID_Q2U125_gene_AO090011000201	Aory04_000283300	22758.9	15458.2	7014.17	0	0	0	+Inf	0	+Inf	Significant	up
A0A1S9DC99	Uncharacterized protein	OAory_01089110	46797.4	53025.8	90166.9	1.50962e+06	1.19579e+06	820638	0.0538819	0.0301189	-4.21406	Significant	down
A0A1S9DCA5	Unnamed protein product	Aory04_000281600	60347.7	49314.4	70549.2	0	0	0	+Inf	0	+Inf	Significant	up
A0A1S9DCB0	Amino acid transporter	OAory_01089340	60956.5	59635.8	70648.9	0	0	0	+Inf	0	+Inf	Significant	up
A0A1S9DCB1	Unnamed protein product	Aory04_001297000	177580	174703	180915	0	0	0	+Inf	0	+Inf	Significant	up
A0A1S9DCB2	Phosphoglycerate mutase family protein OtherID_I8IAQ4_gene_Ao3042_09541	OAory_01087590	91663.9	61876.4	154031	0	0	0	+Inf	0	+Inf	Significant	up
[truncated: 5,635 more rows]

## Sheet: Shee3
MixF. vs.Sce
[truncated: 6,025 more rows]

## Sheet: Sheet4
MixF. Vs. Aor
[truncated: 6,253 more rows]

## Sheet: Sheet5
This sheet presents the statistics of proteins where MixF is greater than Aor, which in turn is greater than Sce according to the KEGG pathway enriched with differentially expressed proteins.
[truncated: 185 more rows]

[truncated: 2 more sheets: Sheet6, Sheet7]
